# Supplementary material for: Systematic in vitro analysis of therapy resistance in glioblastoma cell lines by integration of clonogenic survival data with multi-level molecular data
Source: Radiat Oncol. 2023 Mar 11;18:51. doi: 10.1186/s13014-023-02241-4 (PMC10007763; doi:10.1186/s13014-023-02241-4)
Supplement: Supplementary file 2 — Additional file 2. Compilation of all molecular data collected in this study. [file 13014_2023_2241_MOESM2_ESM.xlsx]

## Sheet: cell line characteristics
	A172	LN18	T98G	U138	U87	LN229	U251
RRID.	CVCL-0131	CVCL-0392	CVCL_0556	CVCL_0020	CVCL_0022	CVCL-0393	CVCL-0021
Sex	male	male	male	male	male	female	male
Age	53 years	61 years	61 years	47 years	unspec.	60 years	75 years
Population	Caucasian	caucasian	caucasian	caucasian	caucasian	caucasian	caucasian
Tissue	brain	brain	brain	brain	brain	brain	brain
IDH1 status	wildtype	wildtype	wildtype	wildtype	wildtype	wildtype	wildtype
TP53 status	wildtype	mutant (C238S)	mutant (M237I)	mutant (R213Q)	wildtype	mutant (P98L)	mutant (R273H)
MGMT promoter methylation	positive	negative	weak	negative	negative	positive	weak
MGMT mRNA expression	negative	positive	positive	positive	negative	negative	negative
SV: splice variant

## Sheet: STR profiles
Cell line	Marker	AMEL	CSF1PO	D13S317	D16S539	D5S818	D7S820	TH01	TPOX	vWA
A172	Allele 1	X	9	11	12	11	11	6	8	20
	Allele 2	Y	12	11	12	12	11	9.3.	11	20
LN18	Allele 1	X	12	12	11	11	8	9	8	17
	Allele 2	Y	12	13	13	13	10	9	8	16
LN229	Allele 1	X	12	10	12	11	8	9.3.	8	16
	Allele 2	Y	12	11	12	12	11	9.3.	8	19
T98G	Allele 1	X	10	13	13	10	9	7	8	17
	Allele 2	Y	12	13	13	12	10	9.3.	8	20
U87	Allele 1	X	10	8	12	11	8	9.3.	8	15
	Allele 2	Y	11	11	12	12	9	9.3.	8	17
U138	Allele 1	X	12	9	12	11	9	6	8	18
	Allele 2	Y	12	11	13	11	9	6	8	18
U251	Allele 1	X	11	10	12	11	10	9.3.	8	16
	Allele 2	Y	12	11	12	12	12	9.3.	8	18

## Sheet: mRNA expression values
Gene	A172	LN18	T98G	U138	U87	LN229	U251
	CVCL-0131	CVCL-0392	CVCL_0556	CVCL_0020	CVCL_0022	CVCL-0393	CVCL-0021
A1BG	12.2193	10.7162	11.7329	11.4749	9.43738	11.8603	10.3124
A2M	6.43532	8.97899	6.80096	6.45491	6.43736	13.4022	9.73113
A2ML1	6.79463	6.69746	6.72619	6.58018	6.63633	7.19922	6.69626
A4GALT	9.81646	9.13989	10.2746	7.82363	9.81019	9.11635	11.0775
AAAS	9.67251	10.7539	9.41077	9.9169	9.77593	10.0616	9.56355
AACS	9.05311	9.37218	8.98125	8.64926	8.52347	8.17301	9.11086
AADAC	7.93079	7.00151	6.4312	6.36858	6.4718	6.29552	6.36527
AADACL3	7.72078	7.55855	8.05896	7.83358	8.13403	7.6258	7.55602
AADACL4	6.89732	6.93594	6.95089	6.92299	6.88737	8.32684	6.90294
AADAT	8.03562	8.72589	7.23234	9.45133	9.55967	9.41543	8.48726
AAED1	10.8633	10.7271	9.94715	10.1993	8.97733	10.218	10.0965
AAGAB	12.3982	13.2831	12.2659	12.7075	12.2702	12.2126	13.0376
AAK1	9.49711	8.84965	9.04499	9.47576	9.28213	9.01274	8.96826
AAMDC	13.0681	11.3755	12.5716	13.1726	11.8242	13.6189	12.7815
AAMP	11.6853	10.8769	11.5958	11.7525	11.2824	10.9267	11.4842
AANAT	7.04286	6.92003	7.19919	7.00307	9.09561	6.97565	7.09135
AAR2	11.5868	11.7674	11.614	11.8363	11.3461	11.929	11.2541
AARD	6.4665	6.59765	6.58803	6.51008	8.91591	6.34526	6.49108
AARS	10.5792	10.69	11.7734	10.9966	10.455	10.8878	11.0966
AARS2	11.1571	11.5179	11.4625	11.4787	11.1007	11.3477	11.5629
AASDH	7.42407	8.27768	7.4556	7.55461	7.62348	7.71636	8.14959
AASDHPPT	10.7088	13.154	11.8327	11.443	10.3836	10.1552	11.5454
AASS	8.36606	10.5438	8.76601	9.81892	8.56692	9.15603	8.87795
AATF	12.2488	12.7102	12.1055	11.7747	12.194	12.353	12.4074
AATK	8.85188	6.42033	7.60145	6.46404	7.24198	10.6796	6.60311
ABAT	7.95597	8.19724	8.20419	7.04075	7.98596	10.829	6.96428
ABCA1	10.2207	6.88711	7.33849	8.055	10.7798	8.14766	8.97791
ABCA10	6.93944	7.23547	6.71451	6.86804	6.5581	6.74603	6.77351
ABCA12	6.97062	6.61953	6.45333	6.59502	7.68054	7.16518	7.11853
ABCA13	7.63076	6.46298	6.71629	6.72736	6.80136	11.5467	10.1571
ABCA2	7.55623	6.96615	7.16486	6.95043	7.02592	7.36964	7.2385
ABCA3	11.3049	7.0162	6.62982	6.23627	8.85477	6.55937	9.30558
ABCA4	6.73989	6.95482	7.38985	6.72857	6.92098	6.72732	6.58303
ABCA5	6.37534	8.786	8.43767	7.96771	8.45849	10.6527	7.93298
ABCA6	6.72243	6.67151	6.77481	6.7556	6.55782	10.0701	6.78252
ABCA7	8.2137	8.03893	8.34404	6.99305	7.3188	7.81725	9.2214
ABCA8	6.54022	6.59839	6.58236	6.66017	6.62321	7.07644	6.60625
ABCA9	13.3311	12.6716	13.4387	13.0631	14.3812	13.2366	12.7994
ABCB1	6.71822	8.29649	6.71215	6.73044	7.61069	6.79437	6.67522
ABCB10	9.54754	9.14506	9.05533	9.223	8.59316	8.90007	9.10605
ABCB4	6.53809	7.92522	6.91877	6.6859	7.24761	10.0093	7.32603
ABCB5	6.53471	6.42926	6.55749	6.93401	6.9515	6.49554	6.50802
ABCB6	12.6515	12.4945	13.5467	12.5672	11.5429	12.5131	12.9613
ABCB7	9.5948	11.2076	9.94623	9.90771	10.0485	10.205	10.5347
ABCB8	8.56828	8.19486	8.55517	8.49779	8.34102	8.00713	8.80553
ABCB9	7.68131	7.77977	7.32141	7.27192	7.73253	8.79037	9.04074
ABCC1	8.82869	10.0186	11.4329	8.75046	8.55795	8.78852	9.30441
ABCC10	8.33354	8.32784	8.63978	8.43517	7.71673	7.79405	8.4236
ABCC11	6.44182	9.72315	6.46829	6.37465	6.3435	6.33255	6.28398
ABCC2	6.88094	9.9937	8.29022	7.35781	10.1914	6.6599	6.69468
ABCC3	10.82	11.1219	12.4393	6.95979	9.47273	9.66011	12.4273
ABCC4	8.00426	8.76335	9.15251	7.7482	8.40838	7.06439	7.42169
ABCC5	9.52922	8.55579	9.45509	9.37972	9.25245	9.24935	9.22812
ABCC6	7.9837	7.72506	7.15175	6.92898	8.51907	7.61153	7.22949
ABCC8	6.63567	6.7369	7.74304	6.84973	6.68338	7.06317	6.65172
ABCC9	6.46001	6.49848	6.433	7.60135	6.6794	6.49503	6.52797
ABCD1	9.44575	7.88212	7.88593	7.8596	7.46922	8.12014	8.7609
ABCD2	6.66894	6.80963	6.82292	6.70644	6.54316	6.78259	6.83264
ABCD3	8.43929	10.7684	8.41687	8.72161	8.79339	8.53538	8.92212
ABCD4	10.1325	11.3939	10.0332	10.3707	10.5651	10.0778	10.3896
ABCE1	9.94977	11.9369	10.1933	11.0994	10.3189	10.0178	9.90058
ABCF1	12.3048	12.9274	12.4807	12.9151	11.3841	11.9877	12.5514
ABCF2	10.9034	10.8284	11.1106	11.0992	11.0666	10.8759	11.6247
ABCF3	12.8532	11.3748	12.0923	12.4334	12.3601	11.8894	12.7595
ABCG1	7.12179	7.11939	6.70443	6.72025	6.67971	8.22071	6.67015
ABCG2	6.8215	7.14953	8.70319	6.72455	7.66022	7.00438	6.67267
ABCG4	6.84951	6.96976	6.90496	6.53779	6.67995	7.03146	7.11667
ABCG5	6.63661	6.89994	6.665	6.70724	6.58269	6.78594	6.84532
ABCG8	6.6201	6.56959	6.66666	6.63072	6.57703	6.85052	6.60919
ABHD1	7.71636	8.35293	7.45516	6.61419	7.18377	8.12278	8.22174
ABHD11	10.5563	9.66127	10.3417	10.0171	10.1673	9.36337	10.5195
ABHD12	10.8941	9.4623	10.7459	10.2787	10.1646	11.2824	10.5805
ABHD13	7.3908	7.17224	7.38358	6.98328	7.40752	7.39878	7.18773
ABHD14A	10.085	11.9314	10.4503	11.5449	11.7043	12.466	12.2589
ABHD14B	9.28552	9.95685	9.92971	8.80979	9.28359	10.566	9.15881
ABHD15	8.46551	9.23238	8.42604	7.8287	8.60808	8.39586	8.805
ABHD16A	8.68588	9.17372	8.63587	8.38569	7.35949	8.34818	9.12325
ABHD17A	10.8739	9.72393	10.4729	9.55557	10.1529	10.4311	10.6262
ABHD17B	9.31266	9.07422	8.93539	8.73297	8.88051	9.4729	9.35174
ABHD17C	9.03804	10.7217	10.0156	9.90869	8.94433	11.9084	10.2225
ABHD2	8.04529	8.79375	8.51033	9.00992	8.64805	10.3276	8.88579
ABHD3	8.57632	8.42328	8.44458	7.20195	7.82808	8.128	8.5678
ABHD4	10.59	9.82521	10.1448	10.1106	9.71223	9.34014	10.5775
ABHD5	10.1392	11.9323	10.2626	11.295	11.2625	10.6997	10.3033
ABHD6	10.1536	10.6525	10.317	10.4869	11.0659	10.7437	10.6774
ABHD8	13.0977	10.633	12.5509	11.3638	12.6106	12.6365	12.9934
ABI1	9.09239	7.96511	8.39984	8.26514	8.98354	8.26079	8.32214
ABI2	10.7721	10.3183	10.0359	9.87931	10.5905	11.3181	10.4758
ABI3	7.35841	7.10069	7.2306	7.16269	6.94273	7.18934	7.23522
ABI3BP	9.47087	6.79679	6.88435	9.26442	8.75039	7.73009	9.80227
ABL1	7.15068	8.74289	8.96451	9.94509	9.01038	9.25397	9.31313
ABL2	9.47908	8.08142	8.31361	9.40688	8.97184	8.42099	8.66068
ABLIM1	7.96866	7.23768	6.93395	6.58731	7.34656	8.54195	10.6536
ABLIM2	7.62471	6.53647	6.80869	6.61618	6.53767	6.51974	6.67256
ABLIM3	9.54821	9.63588	9.01852	9.33205	10.0073	8.06527	8.58462
ABO	7.07829	7.14745	7.21553	7.21618	7.14525	7.09429	7.26961
ABR	10.8837	9.69626	9.91227	9.88711	11.5057	9.96894	10.8681
ABRA	6.64532	6.67493	6.64285	6.66863	8.3056	6.62405	6.58382
ABRACL	13.0136	12.8596	12.4528	12.0946	12.6703	12.1777	12.9338
ABT1	8.91092	8.75937	8.90982	9.45331	7.67292	8.48107	8.79735
ABTB1	10.8942	9.4772	10.6047	9.737	10.8264	11.0285	10.393
ABTB2	8.88542	8.4023	8.64876	9.0799	10.2466	11.1597	11.032
ACAA1	12.7257	12.4849	12.3339	12.459	12.51	12.554	12.8838
ACAA2	11.388	11.4401	11.2308	10.8638	10.9833	9.77745	10.9814
ACACA	11.3164	11.4082	11.8207	10.4275	10.9115	11.2646	11.3167
ACACB	7.62002	7.56956	7.54036	7.2654	8.15894	7.03001	7.81337
ACAD10	8.26265	7.7684	8.7104	8.33987	8.54154	8.54611	8.36292
ACAD11	8.33475	8.42548	7.9328	8.7147	8.54177	8.74327	8.23579
ACAD8	6.84238	7.78968	7.31467	7.34671	6.73724	7.02146	7.33065
ACAD9	12.4829	11.2625	11.942	11.746	11.6925	10.9189	11.7652
ACADL	6.72612	6.56686	6.68298	6.64623	6.5725	6.83476	6.61899
ACADM	8.73275	10.847	10.5604	10.0877	9.74111	10.118	9.93021
ACADS	6.74509	7.17814	7.03181	6.77017	7.42542	7.63429	7.69796
ACADSB	8.80792	9.64589	9.53818	9.09198	9.13067	9.61058	9.82921
ACADVL	14.6051	13.7004	14.2647	13.9398	14.4812	14.104	14.8172
ACAN	6.763	6.78652	6.7369	6.71743	6.67533	8.61208	6.7798
ACAP2	8.63177	9.51879	9.13461	8.50871	8.42211	8.51559	8.71503
ACAP3	13.0236	12.494	12.6932	12.6484	12.8864	12.4617	12.7131
ACAT1	10.6087	11.4301	10.972	11.3197	9.97752	8.7517	11.1433
ACAT2	13.2614	14.4803	13.765	13.6071	13.4768	13.2226	14.0235
ACBD3	8.64444	9.46485	8.65032	8.70753	8.26442	8.46562	8.69815
ACBD4	7.53774	7.15497	7.52793	7.07613	7.43583	7.39995	7.46133
ACBD5	9.64899	9.0915	9.18454	9.54805	9.4288	8.78315	9.23657
ACBD6	13.2315	12.1587	12.4053	12.8688	12.4732	12.8463	12.7483
ACBD7	8.44484	7.85399	8.31631	8.35406	8.34672	8.62303	8.60964
ACCS	10.3026	8.49301	8.36079	9.20851	10.0658	9.63985	8.09723
ACCSL	6.50108	6.60499	6.50008	6.40123	6.47157	6.90215	8.24927
ACD	13.1794	12.748	13.1537	13.1343	13.8339	12.3473	13.516
ACE	7.85583	7.65969	8.3674	7.68415	7.90174	7.78771	7.91554
ACE2	6.47184	6.51735	6.37516	6.49938	6.39649	6.5399	8.9976
ACER1	6.63444	6.79147	6.94959	6.97631	6.83884	6.98077	6.80144
ACER2	7.43902	7.56447	7.66917	7.729	7.33504	7.62054	7.54173
ACER3	7.06262	8.17671	7.28963	7.14116	6.76853	7.52732	7.34803
ACHE	7.74977	7.30039	7.44151	7.66843	7.18514	7.34882	7.35122
ACIN1	9.85811	10.1752	9.93346	10.0571	9.88057	9.64251	9.41492
ACKR1	6.51665	6.50099	6.42621	6.75051	6.69753	7.89606	6.49856
ACKR2	6.67321	6.70189	6.6791	6.74689	6.60323	6.36653	6.56483
ACKR3	6.89889	8.51448	11.1055	7.52344	6.5638	7.31021	9.07341
ACKR4	6.6958	6.59399	6.42	6.58201	6.68992	9.87703	6.78449
ACLY	10.8989	11.9646	10.436	10.4315	11.4266	10.1898	10.9535
ACN9	9.65817	11.6179	10.0549	9.4637	10.5495	12.3908	11.1809
ACO1	11.4749	12.248	11.1765	12.4942	12.1715	11.2779	11.0046
ACO2	12.459	12.5131	13.4993	12.5176	13.48	13.1343	12.8502
ACOT1	11.6142	12.3742	12.125	13.6609	12.8719	12.7998	11.7259
ACOT11	8.6354	7.97028	8.22373	8.17617	7.97233	8.46777	8.19408
ACOT13	12.7582	12.6759	13.6318	12.7815	12.2685	12.5347	12.3203
ACOT4	6.65497	6.55782	6.71003	6.62519	6.66173	6.59066	6.559
ACOT6	6.89272	6.74043	6.89218	6.72404	6.84299	6.9228	6.90998
ACOT7	12.8374	11.9694	12.712	12.6972	12.0381	12.0231	12.9162
ACOT8	10.4661	10.1879	10.5783	10.9571	10.6252	10.7296	10.5046
ACOT9	12.8746	11.3174	11.0997	11.7571	11.6014	10.5716	11.665
ACOX1	12.4691	10.7086	11.9841	11.4875	11.6539	12.2806	12.4607
ACOX2	9.68911	7.73221	8.56707	8.51692	11.707	10.7826	8.16791
ACOX3	10.1149	9.2527	10.3295	9.93085	9.66398	9.0615	9.61109
ACOXL	6.91335	6.77894	6.56384	6.77162	6.78595	7.01074	6.86943
ACP1	10.1103	10.5866	10.0926	10.5341	10.1537	10.0637	10.3181
ACP2	8.51784	8.10416	8.16887	8.34847	8.05122	8.17818	9.12879
ACP5	10.6574	8.2226	7.34803	13.8202	12.6779	11.386	8.77363
ACP6	8.27364	7.71292	8.06342	7.42269	7.53568	10.3951	9.81226
ACPP	6.59265	6.49773	6.78459	6.48039	7.70881	6.83972	6.58497
ACPT	7.21037	7.27918	7.21088	7.71944	6.99072	7.10404	7.20784
ACR	7.1013	7.1696	7.18488	7.33367	7.29531	7.17887	7.35224
ACRBP	7.03165	6.91108	6.80688	6.89271	7.06388	6.89593	7.28802
ACRC	7.53317	7.92932	7.65932	7.93553	9.13128	7.85924	8.2479
ACSBG1	6.60654	6.54647	6.63462	6.53189	6.64762	6.69531	6.6551
ACSBG2	6.8604	6.89323	6.9688	6.92034	6.9367	6.93805	7.02569
ACSF2	9.82734	9.38743	10.0522	10.128	9.92512	9.34271	9.28415
ACSF3	10.418	8.56787	9.82813	9.27912	9.00657	9.69918	9.13294
ACSL1	8.49422	9.41007	8.73698	8.23042	9.44686	8.67655	7.80194
ACSL3	11.4583	10.5031	11.97	9.6058	11.5575	13.0147	11.253
ACSL4	8.31703	11.9034	9.76948	9.34512	10.4525	9.42809	9.70727
ACSL5	7.67632	11.2246	10.2646	8.08748	8.97934	7.58089	8.45454
ACSM2B	6.75542	6.86804	6.79854	6.88739	6.8588	6.75455	6.94384
ACSM3	6.48755	7.27729	6.64329	6.67566	6.82845	6.62798	6.42926
ACSM5	7.11236	6.92432	7.18699	7.01708	7.5677	7.04003	7.16125
ACSM6	6.74672	6.83102	6.95394	6.87694	6.76409	6.92001	6.97548
ACSS1	7.17845	7.63021	8.28496	6.66604	6.783	9.99361	8.54665
ACSS2	10.1441	10.8214	9.92946	9.39086	11.0909	11.9379	9.52987
ACSS3	6.73858	7.50236	7.57365	8.24712	8.66278	6.59111	9.21374
ACTA1	6.75602	6.57694	6.65471	6.70762	7.01954	6.75318	6.53322
ACTA2	9.80928	9.36654	9.30341	9.4295	9.97737	10.8074	9.85591
ACTB	15.705	14.8849	15.3759	15.6294	15.6471	15.5179	15.5724
ACTBL2	11.063	10.1355	10.3394	11.1801	10.4652	10.5969	11.0815
ACTG1	15.4511	14.756	14.6759	15.2165	15.2829	15.1962	15.5332
ACTG2	6.63284	9.21163	6.91559	7.40968	7.32399	7.49117	7.12232
ACTL10	6.75778	6.90961	7.32855	7.73914	8.88248	8.2962	6.83596
ACTL6B	6.95998	6.85693	6.92999	6.89986	6.85825	6.93312	6.87807
ACTL7A	6.68583	6.79819	6.75774	6.67016	6.77431	6.63785	6.6855
ACTL8	6.6964	6.71159	6.56746	6.80026	11.1392	6.58391	6.66797
ACTL9	6.72447	6.83077	6.62109	6.89517	6.75496	6.64215	6.64255
ACTN1	12.4357	12.3333	12.5017	14.3165	13.0299	12.8777	12.5434
ACTN3	7.85734	7.53954	7.69871	9.07645	8.08041	7.8409	7.88092
ACTN4	13.7635	12.1648	11.9991	13.3257	12.7642	12.4898	13.8862
ACTR10	8.0965	7.57625	7.48891	7.83261	7.97024	7.74464	8.22115
ACTR1A	12.5621	11.3171	11.2162	11.2583	11.4041	10.7757	11.8311
ACTR1B	11.2902	10.1402	9.96975	9.60998	10.5423	10.7091	10.4266
ACTR2	12.4259	12.5461	12.1393	12.6785	11.9978	12.4212	12.1671
ACTR3	13.9778	14.0909	14.1053	14.0401	13.9144	13.7624	14.0425
ACTR3B	8.31026	9.25538	8.83469	9.01452	8.61359	9.22326	9.02768
ACTR3C	6.6065	6.88598	6.7707	6.84839	6.83158	6.77849	6.76269
ACTR5	7.59953	8.73608	8.2557	8.2525	8.0888	8.0164	7.7966
ACTR6	10.2938	11.4442	10.6164	10.3514	9.5153	10.5168	10.3464
ACTR8	8.47049	8.84915	8.09203	8.47072	7.9155	7.98977	8.20287
ACTRT3	7.34769	6.48844	6.47765	6.49173	7.50343	6.98451	6.45721
ACVR1	8.85178	9.83608	8.7193	9.71249	9.16601	9.53299	9.03631
ACVR1B	6.80383	6.71473	6.57258	6.6758	6.59287	6.78321	6.44608
ACVR1C	6.40551	6.67624	6.49991	7.04091	7.13751	7.61576	6.45818
ACVR2A	7.10338	8.04213	8.16029	8.14636	7.46645	8.08575	7.61234
ACVR2B	7.33934	8.33793	7.94985	7.28779	7.48156	8.62548	7.92676
ACVRL1	10.0158	11.1276	11.0182	6.5865	6.53854	6.70866	6.42905
ACY1	11.5593	11.7522	11.8723	11.6486	11.6745	12.1533	10.9066
ACY3	6.73131	6.83911	6.69634	6.55724	6.58795	6.59485	6.54524
ACYP1	11.1801	12.111	12.2945	11.4076	12.5812	11.8754	11.5225
ACYP2	9.69371	9.87894	9.15995	9.59681	9.76294	8.06347	9.58037
ADA	11.6197	11.5999	12.7211	12.0527	12.6562	13.0957	11.6424
ADAD2	7.02441	6.99249	6.99164	6.95497	6.95973	7.10019	6.83454
ADAL	8.28144	7.9644	8.90575	8.21639	8.49474	8.8076	8.93034
ADAM10	9.24764	10.2963	9.95658	9.7847	9.46175	10.6563	10.2504
ADAM11	7.07788	7.49412	6.78441	6.62989	6.72484	6.72425	6.87914
ADAM12	7.15964	7.03853	7.60182	8.33941	8.63714	8.31194	8.49924
ADAM15	13.5624	10.7826	12.5094	12.6554	11.5524	13.0916	13.1318
ADAM17	10.1573	10.6999	10.0224	10.5382	9.65397	9.52435	10.3011
ADAM19	10.3512	8.42839	8.70414	8.31286	8.1467	9.21893	11.6781
ADAM20	6.54837	6.53985	6.65652	6.96356	7.07161	6.6106	6.57778
ADAM21	6.56211	6.55866	6.55406	7.80634	6.94245	6.52459	6.40987
ADAM22	7.07689	8.9154	7.2786	7.519	7.2379	8.074	6.70619
ADAM23	8.16043	7.35786	6.53288	8.05476	8.54285	8.68649	6.57911
ADAM29	6.43667	6.56481	6.55574	7.09642	6.39944	6.46295	6.51326
ADAM30	6.65322	6.66027	6.62841	6.60964	6.72161	6.79662	6.79834
ADAM32	7.09974	6.62194	6.68905	7.84532	7.10532	7.00396	7.04526
ADAM33	7.03652	7.1991	7.2223	7.13245	7.06542	7.02234	7.11265
ADAM7	6.39978	6.70448	6.44858	6.93562	6.63786	6.38819	6.44953
ADAM8	9.6415	9.76176	9.4994	7.45122	14.0517	7.30866	7.47198
ADAM9	8.87474	7.7903	8.50144	8.20639	8.26656	7.89353	8.25455
ADAMTS1	7.69451	10.4307	9.23592	11.1387	10.679	9.71862	7.7784
ADAMTS10	9.14814	6.64944	9.02345	8.11969	6.46899	7.4932	8.32486
ADAMTS12	6.90918	6.65744	6.97964	7.04604	7.02134	6.90242	6.69653
ADAMTS13	8.1286	7.06296	7.59851	7.52091	8.35687	7.76545	7.35716
ADAMTS14	7.05974	6.48022	7.09007	8.03596	7.05297	6.75162	6.39805
ADAMTS16	6.44979	6.58887	6.70238	6.7487	7.00509	6.80082	7.96622
ADAMTS17	6.25805	6.42162	6.25183	6.19355	6.32361	8.56459	6.50691
ADAMTS18	6.59981	6.79932	6.50281	7.01109	9.46456	6.62296	6.58926
ADAMTS19	6.67894	10.6982	7.6651	6.75228	6.80664	6.84609	6.82298
ADAMTS2	6.69837	6.75511	7.23601	7.33074	6.66421	6.63008	6.74778
ADAMTS20	6.57348	6.64007	6.5415	6.92182	6.78279	6.45266	6.53123
ADAMTS3	6.46181	9.10391	6.9584	8.18657	7.2053	8.11892	6.4741
ADAMTS4	6.53005	9.54379	7.29941	12.5039	9.63393	13.062	10.2369
ADAMTS5	6.50723	8.07826	10.4815	10.0903	11.4815	8.41206	6.57734
ADAMTS6	8.55484	7.80508	6.44352	7.20811	7.90661	6.92903	6.81989
ADAMTS7	9.81806	9.35227	9.55397	9.55066	9.55949	9.67548	9.58959
ADAMTS8	6.47036	6.52162	6.38783	6.22427	6.49185	6.37807	6.37424
ADAMTS9	6.54255	8.64467	9.59452	6.74172	8.21351	10.6142	7.10468
ADAMTSL1	7.75302	7.31943	6.5418	9.70225	8.78914	6.62212	7.91281
ADAMTSL2	6.78126	6.68522	6.76209	6.69023	6.76696	6.67975	6.68799
ADAMTSL3	6.3464	6.45168	6.30579	6.28863	6.34369	6.41813	6.40795
ADAMTSL4	7.70883	7.02617	7.82153	7.09468	7.47191	7.25933	6.94141
ADAMTSL5	10.532	10.3029	10.1883	10.1622	10.0902	10.2285	10.1428
ADAP1	10.7645	8.15931	7.73166	7.67285	7.0337	7.9547	7.40837
ADAP2	8.75268	7.31249	7.30147	7.25445	7.01704	6.86507	6.99394
ADAR	14.0355	13.2105	13.7724	13.6571	13.2755	14.2468	13.4869
ADARB1	10.3652	10.2222	10.7524	8.57939	9.46023	12.2159	12.0538
ADAT1	10.1622	11.4912	9.55336	10.3567	9.11537	9.80747	9.07695
ADAT2	11.0703	11.1345	11.2513	11.0028	11.6829	10.9765	11.4707
ADAT3	11.4553	11.0166	10.7069	10.827	10.6505	10.7657	10.8873
ADCK1	7.63023	7.04719	7.25765	7.5588	7.19068	7.13588	7.32097
ADCK2	8.55505	7.65565	7.92903	8.43905	8.26355	8.49187	9.19771
ADCK3	8.21762	8.63142	9.48953	8.78785	8.52785	10.3591	9.71377
ADCK4	8.24951	6.98691	7.76341	7.60198	7.73886	7.88048	8.06707
ADCK5	9.52469	8.70695	10.1045	8.67987	9.14106	9.28378	9.82203
ADCY1	8.01817	6.85208	7.53696	6.69408	6.63699	9.27509	6.61065
ADCY3	12.2151	12.8538	12.1629	12.4791	11.7543	12.8268	12.5724
ADCY4	7.3534	7.38268	7.29564	7.79206	7.32421	7.81639	8.02751
ADCY6	8.98097	8.25698	8.75786	8.95891	8.78437	9.49844	9.40955
ADCY7	9.3379	9.96086	8.53898	6.57287	8.87427	7.56069	8.69103
ADCY8	6.46287	6.4279	6.39363	7.38332	8.07225	6.48223	6.46906
ADCY9	11.3022	10.5109	11.7476	10.7984	9.36951	11.3455	10.1346
ADCYAP1	6.52331	6.73513	6.77838	6.44462	6.41534	6.55354	7.22373
ADCYAP1R1	6.80516	6.77863	6.70469	6.68202	6.79422	6.6805	6.72667
ADD1	9.03787	8.18379	8.27252	9.03272	8.38906	8.07376	8.69082
ADD2	9.16834	6.90676	6.84566	6.56656	6.61275	6.92399	9.33155
ADD3	11.0507	11.331	11.998	9.86219	11.2468	12.75	11.4956
ADH1C	6.74644	6.71017	8.35983	6.74858	6.77116	6.64149	6.76566
ADH5	11.4706	10.1032	11.7549	10.9561	11.0285	10.6734	10.588
ADH7	6.73577	6.97233	6.74687	6.67983	6.73826	6.82178	6.91729
ADHFE1	7.13398	6.85628	6.58015	7.04852	7.21723	6.63076	7.25795
ADI1	11.5954	11.9137	11.1202	11.8401	10.5788	10.7739	11.0829
ADIPOR1	9.89324	10.0358	9.83965	9.97065	9.88276	10.3837	10.1515
ADIPOR2	10.8871	12.3048	12.1386	11.3609	11.7687	12.2206	11.6104
ADIRF	9.68848	8.31437	8.712	6.9034	7.16878	8.61653	6.89282
ADK	10.6766	11.2634	10.7406	10.8192	11.5553	10.5828	11.2892
ADM	11.8355	14.7179	14.9419	16.4419	13.7605	11.9926	11.1014
ADM2	8.37691	8.53477	7.871	8.05343	8.09048	8.11876	8.20224
ADNP	12.0634	12.3268	12.0954	11.7835	11.6886	12.4359	11.7728
ADNP2	8.14293	8.86213	8.26777	9.10896	8.1427	8.84722	8.33858
ADO	9.1808	9.55157	8.77592	9.17819	8.9215	9.52852	9.45724
ADORA1	8.90157	6.61225	8.12216	8.54214	7.67243	7.44023	7.16939
ADORA2A	6.50906	6.57293	6.41388	6.94691	7.49186	6.38772	6.53113
ADORA2B	11.8379	13.2993	12.7426	11.1312	12.9674	12.7764	14.0817
ADPGK	8.95666	9.63248	9.41615	9.52969	9.45822	9.1874	9.72317
ADPRH	6.90298	6.6655	6.67489	6.69461	8.66328	6.55531	6.67314
ADPRHL1	6.75382	6.86501	6.9601	6.72966	6.50787	6.59283	6.67815
ADPRHL2	9.71606	10.0153	9.98586	10.5755	10.1891	9.40244	10.2574
ADPRM	8.8286	9.10139	8.67626	8.64523	9.21499	8.37721	8.93199
ADRA1A	8.57494	8.22322	8.35139	8.37408	8.47865	8.44855	8.57716
ADRA1B	10.6711	7.32735	10.5733	7.10267	10.0982	10.0269	10.9915
ADRA1D	8.45799	7.9673	7.64925	6.84926	6.7266	6.69906	9.07523
ADRA2A	6.84642	6.72439	6.93682	6.97404	6.91221	7.55351	6.65554
ADRA2C	10.0065	10.2689	9.06576	6.95165	6.80741	6.83094	6.79041
ADRB1	7.82293	8.63451	8.94323	6.56446	6.63319	7.09897	6.65597
ADRB2	7.35173	10.254	10.1387	7.7235	6.69497	8.65448	7.04703
ADRB3	6.83954	6.97233	7.01128	6.88725	6.82836	6.78462	6.96082
ADRBK1	12.4404	11.7465	12.3189	11.9666	12.2547	12.4729	12.4601
ADRBK2	8.59464	7.79379	9.86476	6.56313	12.604	6.58662	10.751
ADRM1	11.668	12.0628	11.377	11.8234	11.4648	10.9758	11.5038
ADSL	10.8035	11.5904	11.0696	11.3257	11.1434	10.9137	10.649
ADSS	10.6033	11.624	10.4548	10.5236	9.92876	10.7506	9.97476
ADSSL1	10.1267	10.2911	9.80072	7.43269	9.27135	8.20242	8.43727
ADTRP	7.70698	7.62853	6.90177	11.0569	9.59659	6.53233	6.67149
AEBP1	6.7187	6.70216	6.51982	6.44035	6.83914	6.61648	6.65706
AEBP2	11.1654	10.8479	11.3452	11.0642	11.0836	11.4354	11.381
AEN	8.66048	8.81684	8.75871	9.2897	9.0962	8.67153	8.69322
AES	15.3275	13.0199	14.2468	13.2957	14.4278	14.2124	14.5174
AFAP1	8.71217	7.4315	8.45003	9.2183	8.10705	9.09682	9.75783
AFAP1L1	7.16783	10.7723	10.6926	8.80371	6.87191	10.5833	9.12105
AFAP1L2	6.61963	10.7362	9.96913	6.54122	6.69821	11.3724	7.05612
AFF1	7.18421	7.69281	7.22996	8.09308	7.51787	7.26805	7.13103
AFF2	6.45256	6.34257	6.33685	6.42122	6.35121	6.40616	6.72055
AFF3	7.33108	6.84714	7.91941	8.95477	8.78607	7.77143	7.23179
AFF4	9.62847	9.6109	9.35278	9.6166	9.23484	9.52819	9.36818
AFG3L2	9.62404	10.3039	9.25486	9.83558	9.37762	8.95041	9.40506
AFM	6.73045	7.11186	6.87879	6.68277	6.58808	6.70267	6.60023
AFMID	7.5674	7.91091	8.11318	8.54518	7.95615	8.08488	8.11722
AFP	7.15703	7.41763	8.07826	10.0332	9.10319	7.59018	11.5502
AFTPH	10.273	10.5808	9.87716	10.603	10.091	11.2731	10.442
AGA	9.91602	11.4349	10.0018	10.2285	9.7478	12.1874	10.0638
AGAP1	8.21601	8.6541	8.42202	8.79016	8.7317	8.30801	8.55806
AGAP11	7.39218	7.17323	7.33276	7.38833	7.59336	7.20559	7.24927
AGAP2	7.08975	6.73528	6.75293	6.57041	6.67285	7.59936	6.60274
AGAP3	13.3927	13.2085	13.3095	13.5182	13.8921	14.3908	13.7623
AGAP5	7.64182	7.26314	7.99996	7.69454	8.11874	7.45989	7.79904
AGAP9	8.40884	8.40516	8.37117	8.23159	9.00997	8.10857	8.35896
AGBL1	6.89036	6.98507	7.06901	7.10599	7.50045	7.02973	6.91681
AGBL2	6.72216	7.00617	6.66983	6.56373	6.86985	6.37348	6.76433
AGBL3	7.8704	7.85617	7.71726	7.90648	7.82928	7.80858	8.21984
AGBL4	6.79518	7.07844	6.85367	6.62541	6.62382	6.80781	6.7997
AGBL5	8.64645	8.17661	8.2312	8.58624	8.24639	8.24239	8.2312
AGER	7.79942	7.20185	7.58497	7.41301	7.16961	7.53746	7.17717
AGFG1	9.09496	9.07241	9.86349	9.43705	9.83328	9.66072	9.23012
AGFG2	8.87549	9.92928	8.59138	10.0894	9.18829	9.61654	9.59522
AGGF1	10.8624	10.7787	11.2076	10.1016	10.4922	11.4339	10.7142
AGK	8.67466	10.1843	8.85391	8.91433	9.26831	9.46471	10.0216
AGL	10.3888	10.9071	10.6875	10.3068	10.961	10.7366	10.9725
AGMAT	6.76724	9.19276	6.58925	6.68995	6.8588	7.16325	6.85091
AGMO	6.44979	8.05673	6.44882	8.77509	6.39658	10.1205	6.43393
AGO1	9.79283	10.3757	10.0509	10.0471	9.6465	10.2433	10.0235
AGO2	10.1023	11.8593	10.3141	10.801	10.5277	10.664	10.6321
AGO3	9.20447	11.0923	10.1763	10.3164	9.89657	10.0675	10.1109
AGO4	7.72239	7.84623	7.56095	7.94125	8.26538	7.77918	8.00894
AGPAT1	11.7379	11.8298	11.7239	12.0387	11.3009	12.4363	12.1317
AGPAT2	15.2037	13.1843	14.4139	14.0009	8.93919	14.4038	14.8111
AGPAT3	11.6637	11.0826	11.2902	10.7067	11.1224	11.1503	11.567
AGPAT4	7.91975	7.52655	8.1544	8.0657	9.09711	7.42601	9.40712
AGPAT5	10.4339	8.79881	10.6812	9.47042	10.0136	11.3009	11.4039
AGPAT6	10.0557	8.97597	9.71606	10.4964	10.0474	9.49995	9.87976
AGPAT9	9.31315	11.7604	12.9081	11.0738	13.3129	12.6853	11.498
AGPS	10.4315	10.5785	11.6297	10.3131	10.7626	10.1865	11.8005
AGRN	12.0416	11.1552	10.7101	11.2969	10.7299	10.7896	11.2436
AGRP	6.9426	6.77591	6.87692	6.7855	6.81946	6.91407	6.90646
AGT	9.91826	6.75827	8.016	7.17224	6.77948	6.7922	8.2703
AGTPBP1	8.0516	8.21515	8.00976	8.07227	9.11532	9.13613	9.26445
AGTR1	6.46216	6.50602	6.51347	6.73906	7.08881	6.63504	6.50649
AGTRAP	9.51615	9.05014	10.3026	10.1665	10.9445	9.49636	9.70694
AGXT	6.7969	6.81828	6.77654	6.70589	6.71689	6.7783	6.74901
AHCTF1	9.11663	8.38464	8.50459	8.655	8.59793	8.73102	8.44983
AHCY	11.1475	10.561	10.8972	11.2808	10.735	10.9471	10.5476
AHCYL1	11.6983	11.678	12.6994	11.6765	12.3313	12.116	12.0842
AHCYL2	10.0611	9.71332	9.76751	9.62527	10.7479	10.7205	11.1518
AHDC1	8.65802	9.53215	8.92819	9.03503	8.5943	9.06405	8.76622
AHI1	8.37891	8.33177	8.38312	8.70758	8.79624	8.34534	8.35575
AHNAK	12.3171	10.6808	11.9589	13.0592	12.3914	11.3647	10.8669
AHNAK2	11.458	6.68673	6.89232	10.0641	11.5294	7.28836	8.23058
AHR	6.68007	11.8552	12.5466	8.68763	11.204	11.7819	6.47425
AHRR	7.37035	9.7556	10.7616	9.45532	8.93876	11.085	6.69034
AHSA1	11.008	12.3582	10.827	11.6501	11.647	10.9144	11.2902
AHSA2	11.3169	10.3834	11.2171	11.7087	12.4271	10.9454	10.0256
AHSG	6.94249	6.5956	6.41618	6.52538	6.51695	6.60765	6.49682
AHSP	6.52381	6.62559	6.78714	6.50996	6.71253	6.45793	6.92564
AIDA	8.69422	9.55246	8.59984	9.47736	8.61567	8.46971	8.8446
AIF1	6.86614	6.97393	6.93198	6.85984	6.91912	6.809	6.87427
AIF1L	8.03754	8.49044	7.77675	7.89953	9.11511	9.82386	12.4928
AIFM1	12.3732	13.6395	13.5757	12.2491	12.8999	12.7774	13.6604
AIFM2	11.7065	9.05988	12.2125	7.28752	11.002	10.7067	12.2125
AIG1	10.3036	11.2441	10.7877	10.4909	10.9485	9.58474	11.4395
AIM1	10.288	9.4289	8.89372	9.87351	10.4135	7.22197	10.6879
AIM1L	6.94674	7.15868	6.76293	6.83183	6.74055	6.83535	7.03691
AIM2	6.66545	7.8666	7.98276	6.87804	12.3282	7.2042	6.73343
AIMP1	12.6156	12.9026	12.2318	13.1988	12.5117	12.1677	11.7948
AIMP2	13.3459	13.5227	12.7684	12.4892	11.8718	12.4018	12.143
AIP	12.4972	11.9515	12.3473	12.3277	12.7251	12.7821	11.8344
AIRE	7.02384	7.07149	7.32735	7.21778	7.09243	7.11661	7.19471
AJAP1	6.62377	6.61623	6.75184	6.78451	6.847	6.73125	6.79041
AJUBA	11.9239	13.677	10.9291	12.8174	9.78843	9.45605	11.2238
AK1	11.225	9.58694	9.90193	10.032	10.0207	10.061	9.6007
AK2	11.5794	12.8153	12.3314	12.8159	12.4997	12.153	12.1718
AK3	11.0126	11.2282	11.398	10.2048	11.0934	11.3656	11.5023
AK4	8.71071	11.6408	8.90894	11.219	11.2746	10.1576	11.1009
AK5	6.92026	7.31537	8.16288	8.21512	7.59057	7.42906	7.19528
AK6	12.2174	12.1617	12.5729	12.6394	12.4021	11.835	12.3539
AK8	7.64133	6.85219	7.27655	7.0055	7.17233	7.01022	7.15398
AK9	6.70806	6.72164	6.73439	6.96168	6.88277	6.95652	7.42083
AKAP1	9.54993	9.50483	9.80646	9.76078	9.4901	9.9202	10.3646
AKAP10	8.47881	9.32956	8.23256	7.77792	8.11363	7.76009	8.49608
AKAP11	10.0666	9.78913	10.3981	10.0116	10.5331	10.2646	9.68848
AKAP12	11.4641	7.77254	7.00985	7.54814	11.0318	11.1358	10.4969
AKAP13	11.0781	10.2601	11.6567	10.2648	10.6321	10.896	11.0871
AKAP14	6.87803	7.32558	7.13384	6.59883	6.65815	6.7215	6.60503
AKAP17A	13.386	12.7429	13.3688	12.9579	12.1639	12.799	12.5971
AKAP2	8.37753	7.37194	7.0355	7.69715	7.69709	6.97513	7.02239
AKAP3	6.46407	6.89663	6.34602	6.44788	7.04762	6.40775	6.54332
AKAP4	7.26661	6.77406	7.10041	7.087	7.13813	7.05273	6.94439
AKAP5	7.11815	7.36899	7.08055	7.35087	7.11967	7.02489	7.42485
AKAP6	6.58134	6.7897	6.84432	6.61693	6.62771	6.64098	6.66615
AKAP7	9.53747	10.1713	9.64261	9.29291	9.83724	9.43077	10.7477
AKAP8	11.1601	10.5655	11.1417	11.542	11.4905	10.9025	11.1832
AKAP8L	10.7904	10.269	10.9354	11.4944	10.6485	10.4383	10.8616
AKAP9	10.5498	10.8803	11.8762	10.587	10.3371	11.2826	11.3048
AKIP1	12.0585	11.2629	11.4024	11.6202	11.0743	10.5082	10.5621
AKIRIN1	10.8658	11.7485	10.8931	11.384	11.484	10.8365	10.797
AKIRIN2	9.66418	10.1599	10.9684	10.5444	10.4521	10.4984	11.0385
AKNA	6.83917	6.74255	6.78044	8.66471	6.71551	6.70256	7.13887
AKNAD1	7.38594	7.03985	7.19942	7.15559	7.36629	7.73977	7.02717
AKR1A1	10.3267	10.0345	11.0313	10.0539	10.3207	10.0799	10.564
AKR1B1	12.5716	14.7973	15.7394	13.7533	14.924	13.5496	13.7282
AKR1B10	9.23803	15.0139	16.6008	8.87975	10.1265	8.78263	9.11477
AKR1B15	7.93141	13.4376	15.5756	7.65864	8.92911	7.62444	7.74196
AKR1C1	13.3018	13.5968	15.9796	10.9109	11.4356	11.9948	8.711
AKR1C3	13.3844	13.76	15.7036	10.3078	11.6424	12.4785	12.8771
AKR1C4	12.3014	12.5618	14.9435	7.67105	8.72097	9.62345	10.0324
AKR1E2	6.53328	6.54751	6.65901	6.88786	6.64999	6.67091	6.80207
AKR7A2	13.2071	14.231	13.5425	13.4899	13.8497	13.5461	13.8147
AKR7A3	10.5311	10.9171	10.7599	10.7063	11.108	10.3498	10.927
AKT1	12.3176	12.7615	12.6725	13.1168	12.7645	12.6515	12.8298
AKT1S1	11.5394	9.77966	11.1391	12.2984	10.9157	10.45	11.0885
AKT2	9.09064	8.93682	9.17077	8.99972	9.10702	9.37615	9.5135
AKT3	11.4226	10.1215	10.2878	11.5929	10.9426	12.0916	10.4506
AKTIP	10.2107	10.4514	9.30827	10.1228	9.9973	9.09189	11.0452
ALAD	8.9903	9.10789	8.39869	8.30624	8.49821	9.25952	8.58791
ALAS1	10.1188	10.5219	10.0238	10.1003	9.96624	9.7306	9.66766
ALAS2	6.59675	6.84493	6.65349	6.72667	6.87814	6.70275	6.75282
ALCAM	11.6394	11.7567	10.3454	14.1646	11.5736	11.0577	12.8463
ALDH16A1	10.259	8.64852	9.54481	10.4876	8.59416	9.83229	10.7051
ALDH18A1	10.4208	12.1368	10.1227	9.97784	10.2438	11.2004	11.3602
ALDH1A1	6.72153	8.36111	8.80584	6.75617	6.77634	7.01516	7.01597
ALDH1A3	9.88057	7.09012	10.8091	6.57646	14.7059	15.8657	12.1571
ALDH1B1	9.0504	9.40702	9.41378	9.33493	8.73497	8.9509	9.22458
ALDH1L1	6.55961	6.67231	6.75794	7.39069	6.36394	6.38633	6.5496
ALDH1L2	6.84615	6.73871	6.74635	8.17129	7.62203	7.62523	7.91445
ALDH2	6.40559	12.3014	11.7823	6.4727	9.95279	6.76937	7.06776
ALDH3A1	7.07795	9.56778	12.8037	6.67677	6.54124	6.66737	6.66136
ALDH3A2	12.636	13.0004	14.3183	10.0189	11.2063	11.4036	11.9405
ALDH3B1	9.33874	7.73698	8.46529	8.48633	9.43161	8.00827	8.73596
ALDH3B2	6.63496	6.66875	6.67823	6.70075	6.7389	6.65112	6.61899
ALDH4A1	9.09951	9.32124	9.66594	9.82359	9.53873	9.48422	10.1501
ALDH5A1	7.82523	8.99167	7.60744	6.99639	7.03259	8.71111	9.30989
ALDH6A1	8.96934	10.8873	10.2149	10.4844	10.7157	10.6447	9.95495
ALDH7A1	9.69339	9.04361	8.41987	8.34498	8.68103	10.8646	10.0891
ALDH9A1	10.8521	10.7636	10.1949	10.7662	10.1552	11.0985	10.3974
ALDOA	15.0785	14.8287	15.477	15.4366	15.4511	14.4436	15.1558
ALDOB	6.45042	6.49977	6.49682	6.43251	6.53353	6.48168	6.38998
ALDOC	7.22828	11.7984	6.99564	6.84759	11.5153	8.42094	7.09026
ALG1	10.3295	9.39678	9.74631	10.2281	9.35971	9.79074	9.67738
ALG10	7.97608	8.26373	8.05952	8.40475	7.97687	8.33699	7.84268
ALG10B	8.97574	9.43614	9.5232	8.93685	9.37833	10.0663	8.7984
ALG11	10.638	9.38123	11.2125	10.3735	9.56105	10.7399	10.4909
ALG12	8.14049	8.71877	9.0504	8.58056	8.46456	8.88023	8.58077
ALG13	8.99859	11.0118	10.6299	10.2476	10.2881	10.2571	10.511
ALG14	10.6634	11.163	10.8166	11.0265	9.3461	9.93678	10.8633
ALG1L	10.1546	9.55424	9.59606	10.0194	9.38481	9.5347	9.31897
ALG1L2	9.30949	8.48671	8.84014	9.36407	8.76648	8.71189	8.68643
ALG2	10.6322	9.96283	9.54893	9.64425	10.0348	9.77428	9.84408
ALG3	13.1288	13.428	13.6015	13.686	13.3436	12.9715	13.8083
ALG5	13.4713	13.4361	13.5829	13.1843	13.4116	13.1581	12.8477
ALG6	10.4001	10.7716	11.1118	10.3862	10.1028	12.6915	10.8369
ALG8	13.6156	13.9375	13.9296	13.6579	12.4685	14.2905	13.6991
ALG9	8.19308	9.47625	8.95263	9.86655	8.36591	7.48464	9.39347
ALK	6.28527	6.32501	6.44162	6.55536	7.2962	6.42721	6.50433
ALKBH1	7.58379	9.61444	7.73238	8.44845	7.92836	7.71685	7.81234
ALKBH2	11.7348	11.8942	11.8402	12.071	12.3463	12.2604	11.0417
ALKBH3	9.55354	9.06833	8.96707	9.54896	9.25077	8.36445	9.20209
ALKBH4	9.90095	10.7833	10.0139	10.2551	9.39347	10.2681	10.1854
ALKBH5	10.4925	10.9315	10.5868	10.5449	10.5435	9.89582	11.1657
ALKBH6	9.65437	8.90137	8.95492	9.17965	9.5385	8.38515	8.88588
ALKBH7	12.5322	11.5367	12.0287	11.3698	12.5517	11.6183	12.1491
ALKBH8	7.22549	8.55785	7.61936	8.00889	7.65626	7.16821	7.43026
ALMS1	8.66073	8.86716	8.76124	9.31476	8.65699	8.95079	8.76299
ALOX12B	6.76739	6.7731	6.76311	6.73612	6.56233	6.94985	6.8887
ALOX15	6.73397	6.76949	6.73866	6.79319	6.70613	6.90127	6.81797
ALOX15B	7.23934	6.99299	7.06047	7.11466	7.10909	7.21428	7.1184
ALOX5	7.97282	6.44088	6.41576	6.32907	6.43521	6.47816	6.46833
ALOX5AP	6.78014	6.76984	6.63019	6.60339	6.56138	6.67936	6.73397
ALOXE3	7.02155	6.9635	6.8941	7.03016	6.99426	6.82614	6.88284
ALPI	6.77678	6.84657	6.75678	6.80968	6.83236	6.88326	6.89916
ALPK1	8.53002	8.83819	9.31108	9.30953	9.73687	8.90157	9.03531
ALPK2	10.9846	10.5508	11.156	10.0892	7.10601	6.68959	10.2058
ALPK3	6.83023	7.12582	6.88244	7.01207	6.88331	6.78398	9.67918
ALPL	6.83751	6.73734	6.73647	6.89841	6.83866	6.62145	6.80883
ALPPL2	9.65115	9.42336	9.17549	9.59152	9.65905	9.71492	9.80928
ALS2	8.2071	8.29124	7.97111	8.48157	8.47537	7.89529	7.53268
ALS2CL	7.54147	7.60477	7.56415	7.12971	7.25609	7.10063	6.71017
ALS2CR11	6.86827	6.54656	6.80506	6.84545	7.28419	6.66114	6.86763
ALS2CR12	6.69029	6.63517	6.76873	6.61032	6.7381	6.70093	6.70386
ALX1	6.75523	6.74427	6.99504	6.75521	7.50853	6.72463	6.80496
ALX3	6.85154	6.8617	6.70815	6.81405	6.70724	6.83284	8.29361
ALX4	6.70879	6.9577	6.88049	6.71982	6.66926	6.77654	6.66545
ALYREF	14.507	13.6061	14.4922	14.8576	14.1097	14.6082	14.5651
AMACR	7.91137	8.33177	7.76412	7.9454	7.33708	9.33887	7.65033
AMBN	6.71474	6.855	6.54666	6.61686	6.82934	6.584	6.48037
AMBP	6.78943	6.82677	7.65103	6.57741	6.44931	6.65486	6.78293
AMBRA1	9.17803	9.17773	9.07571	9.08029	9.19962	9.34143	9.06565
AMD1	12.2547	12.7738	11.8518	12.0755	12.0591	12.5754	11.8602
AMDHD1	6.63473	6.83141	6.73184	8.96594	7.0873	7.76922	6.75338
AMDHD2	9.99229	8.90358	9.10575	9.68806	9.07486	8.95551	8.72083
AMER1	8.88515	8.3547	9.64334	8.52287	8.2692	9.26648	8.63451
AMER2	6.59094	6.71352	6.55783	6.51229	6.52057	6.4274	6.46802
AMFR	10.7867	11.6891	11.0462	11.2814	10.3127	10.6776	11.8786
AMH	8.61301	8.00086	7.50205	7.72924	8.15359	8.56602	8.67227
AMIGO1	7.21326	8.12866	6.65938	6.92333	8.14076	7.96654	9.42444
AMIGO2	13.73	13.3043	11.1792	7.61024	9.03936	10.1331	10.2048
AMIGO3	7.49741	7.628	7.87432	7.95856	7.57338	8.02067	7.93965
AMMECR1	10.0562	10.0964	10.386	10.0308	10.162	11.332	11.1945
AMMECR1L	11.7722	11.075	11.6705	11.7837	11.4774	12.1919	11.534
AMN	10.3291	9.69687	10.1917	10.2697	10.5275	10.5903	10.4863
AMN1	7.72987	7.55041	7.32559	7.08876	7.13557	7.803	7.85349
AMOT	7.05434	6.89856	8.81386	7.46596	6.98149	8.73124	9.2967
AMOTL1	8.85843	8.23388	8.95965	8.97427	8.81473	9.26131	8.67553
AMOTL2	14.6263	13.0952	13.7072	14.0444	12.5524	12.4845	13.6355
AMPD1	6.55492	6.52034	6.57741	6.68007	6.55976	6.61402	9.41147
AMPD2	11.0961	9.57067	11.0192	11.1348	11.0966	10.4862	10.8453
AMPD3	7.82561	9.90345	9.08553	9.63742	10.2227	6.49294	6.30479
AMPH	10.0394	7.58804	8.31384	10.6913	10.4681	7.9936	6.67564
AMT	7.8665	7.2983	8.10029	7.87245	8.07673	8.24919	7.57026
AMTN	7.89779	6.64707	6.65836	6.59694	6.5218	6.57523	6.46461
AMY1C	6.55702	6.59321	6.64191	6.91175	7.87893	6.82849	6.92611
AMZ1	11.94	11.1351	12.1533	11.8764	13.0386	11.7904	11.4996
AMZ2	12.9249	12.8927	12.5592	13.3193	12.7032	12.6765	12.8508
ANAPC1	8.99306	8.84549	8.80512	9.00519	9.13411	8.51654	8.52741
ANAPC10	10.8457	11.7152	10.742	10.9207	11.0278	11.173	10.419
ANAPC11	16.3323	15.8247	16.3057	16.3256	16.3339	16.8516	16.8556
ANAPC13	11.2339	11.3787	10.5714	11.7122	10.9587	10.7331	10.5541
ANAPC15	11.2663	10.4854	10.4449	10.7274	9.74212	10.075	10.9192
ANAPC16	8.69545	8.91805	9.44437	8.70801	8.59653	9.25853	9.95525
ANAPC2	8.31842	7.22792	7.60073	7.58901	7.15766	7.51576	7.61234
ANAPC4	11.3614	11.5199	11.086	11.4354	11.7009	10.5679	10.9966
ANAPC5	13.7691	14.7319	13.9652	13.848	14.2321	13.951	13.8628
ANAPC7	9.70859	9.57601	8.95299	9.65072	8.94286	8.57977	8.77298
ANG	7.53887	8.43905	8.77496	9.71492	9.29429	10.2981	9.9989
ANGEL1	8.11017	8.82644	7.75514	8.46318	8.34765	8.21327	7.72924
ANGEL2	9.75385	8.9766	9.35637	9.14554	9.38352	8.59834	9.24492
ANGPT1	6.83575	10.0211	12.6546	11.5728	8.7034	9.56267	8.21177
ANGPT2	6.70128	6.51151	6.56369	6.49164	6.79472	6.6353	6.54391
ANGPT4	6.71172	7.23934	7.01971	6.9043	6.78603	6.73647	6.8334
ANGPTL1	6.4822	6.53618	6.49293	6.56959	6.55375	7.69126	6.60237
ANGPTL2	7.76191	8.52137	10.0145	11.7403	10.8071	12.7982	7.05273
ANGPTL4	7.17609	6.71979	9.36393	13.1528	11.6181	9.54057	6.86689
ANGPTL5	6.41634	6.38899	6.33822	6.38785	6.41329	7.45489	6.37037
ANGPTL6	6.89208	7.13213	7.36656	6.69696	6.91532	8.09177	7.00872
ANGPTL7	9.18229	6.27875	6.34135	6.36002	6.20019	6.79541	6.27685
ANK1	9.0263	6.54924	6.65346	6.83211	7.08994	6.96288	7.03341
ANK2	6.8919	6.77096	6.5343	7.1303	7.12958	6.97545	6.71246
ANK3	8.46765	7.99857	7.53166	6.82408	7.7642	7.66233	7.37775
ANKAR	7.16134	6.74245	6.94635	7.277	7.20179	7.30264	7.13706
ANKDD1B	6.66497	6.5979	6.63185	6.60012	6.70787	6.7427	6.60516
ANKFN1	6.57443	7.17555	6.75158	6.50339	6.74017	6.97481	6.33288
ANKFY1	6.87757	7.03853	6.91019	7.00383	6.91633	6.98296	6.97281
ANKH	7.70138	7.29219	7.70126	6.84397	8.28315	11.5249	8.01259
ANKHD1	10.6643	11.0986	10.7665	10.7022	10.4412	11.158	9.42364
ANKHD1-EIF4EBP3	9.55836	9.32994	10.3439	9.96033	10.152	10.239	9.21861
ANKIB1	8.45965	10.1261	9.97604	9.23001	8.37196	8.93903	8.6568
ANKK1	6.72338	6.65119	6.65407	6.86529	6.67446	6.59713	6.73804
ANKLE2	9.73196	10.0662	9.15063	9.84439	9.72615	8.65603	8.79618
ANKMY1	9.06021	7.4914	8.85225	8.49978	8.47667	8.88986	8.89578
ANKMY2	8.32041	10.4856	8.48618	8.64412	8.65934	8.14859	8.36475
ANKRA2	9.24831	9.60105	8.92392	8.2292	8.59782	9.05606	9.25853
ANKRD1	12.1737	6.98312	6.97575	7.85747	6.49339	6.47488	7.36517
ANKRD10	10.6782	8.48283	9.18378	8.57983	9.41536	9.29004	8.36342
ANKRD11	11.7645	11.9501	11.7665	11.4789	11.231	11.5099	10.9322
ANKRD12	8.05576	8.68364	8.16149	8.67804	8.37903	7.93779	8.48207
ANKRD13A	12.0489	10.587	10.0003	11.973	11.0707	9.83545	9.96979
ANKRD13B	8.39606	7.88372	8.19023	8.06591	7.87595	8.18848	8.32172
ANKRD13C	8.09029	8.2007	8.55075	8.13439	8.18172	8.56617	8.0698
ANKRD13D	11.8198	11.0028	11.5467	11.5351	12.2652	11.9544	11.8309
ANKRD16	12.6719	9.2906	10.9947	11.1067	11.357	11.4749	10.8032
ANKRD17	8.53453	8.69976	9.0771	9.14665	9.05056	8.98383	9.33072
ANKRD18A	7.17918	7.09921	6.64469	6.85743	6.94199	6.86642	6.73357
ANKRD18B	7.38602	7.62681	6.80266	6.89736	7.21374	7.06649	6.88237
ANKRD2	7.8408	7.35347	7.67501	6.85676	6.90885	6.96671	7.00794
ANKRD20A1	7.12596	7.31915	7.04633	6.81846	7.12171	7.38416	7.11483
ANKRD20A2	7.58294	8.52997	7.53476	7.17391	7.69124	7.62504	7.17717
ANKRD20A3	7.12628	7.56906	7.24385	7.14153	7.49209	7.2379	6.84707
ANKRD23	7.85926	7.30274	7.44563	7.37219	7.38378	7.58293	7.71343
ANKRD24	6.78626	7.05564	6.76984	6.81572	7.02898	6.82157	6.9487
ANKRD26	7.85265	7.71224	7.48771	7.66554	7.58337	6.93336	7.17463
ANKRD27	8.84524	9.26102	8.93395	8.908	9.16372	8.37598	8.90587
ANKRD28	11.1578	10.5365	11.4155	10.3746	11.5214	11.6337	10.6091
ANKRD29	6.83812	6.8813	7.92769	6.40988	10.4046	7.24898	6.53992
ANKRD30A	7.24315	6.80111	6.61902	7.76522	7.19058	6.59285	6.63608
ANKRD30B	7.5647	6.72195	6.70044	7.53398	7.72123	6.69498	6.65049
ANKRD32	9.67867	10.6345	10.5053	9.44173	9.75652	10.0487	9.55862
ANKRD33	8.26028	8.00846	8.1993	8.0136	8.16374	8.09113	8.22696
ANKRD33B	8.24286	7.72668	8.5582	7.48889	7.47589	7.36493	8.04683
ANKRD34A	8.41243	7.43849	6.99393	8.65437	8.04566	7.91135	7.05608
ANKRD34B	6.33893	6.65225	6.17441	6.6809	6.30049	6.28717	6.41885
ANKRD35	6.49505	6.46344	6.62841	7.16692	12.7331	6.7661	7.78049
ANKRD36	8.31262	7.68053	7.94842	8.60035	9.47797	8.2351	8.01898
ANKRD36B	8.65146	8.26926	8.37381	8.66714	9.86594	8.34386	8.10401
ANKRD37	10.2836	10.8495	9.59019	10.6189	10.9232	9.78466	10.2875
ANKRD39	13.0094	12.0654	12.2414	12.2437	12.122	12.3431	12.7102
ANKRD40	12.458	12.2219	12.0139	12.6417	11.9768	12.588	12.4845
ANKRD42	10.0015	9.70479	9.66647	9.75254	9.52335	9.54689	9.66484
ANKRD44	7.74205	7.85819	7.54893	7.35387	7.95053	8.07279	7.187
ANKRD45	13.1762	12.82	13.595	13.1248	13.408	13.0104	12.9589
ANKRD46	8.12242	7.84315	8.2101	7.9251	8.01848	8.35728	8.34995
ANKRD49	9.5527	10.5644	10.1373	9.81019	9.00168	8.82518	10.2245
ANKRD50	8.91402	8.93373	8.01932	8.22534	7.77554	8.35735	8.40664
ANKRD52	14.4488	12.0882	13.4036	13.3537	13.8611	13.8297	13.5245
ANKRD53	6.92981	6.79246	6.88394	6.79256	6.86712	6.74549	6.70909
ANKRD54	7.78893	7.92675	8.02461	8.0368	7.71664	8.31937	7.64483
ANKRD55	6.47116	6.8665	6.48327	6.3989	6.44746	6.4252	6.52844
ANKRD6	7.43264	6.60684	6.57318	6.80757	6.6662	7.25464	7.45762
ANKRD61	6.9214	7.25841	6.76882	7.19322	6.74581	6.74867	6.70729
ANKRD63	7.0054	6.91643	6.85215	6.93179	6.93791	7.03334	7.65557
ANKRD65	6.76491	6.56076	6.71828	6.70193	6.60106	6.77532	6.95807
ANKRD66	10.8803	10.1062	10.2623	10.7898	10.7639	9.95399	10.4869
ANKRD7	7.80401	8.30647	6.60765	6.50974	7.36497	7.4579	6.39771
ANKRD9	12.706	12.6946	12.5266	13.4758	13.5672	12.5468	12.5844
ANKS1A	10.7502	12.0038	11.1738	10.9612	10.4394	11.6207	11.3597
ANKS1B	6.61256	6.71993	6.79084	6.78309	7.13033	6.68528	7.30449
ANKS3	10.9116	10.7877	11.3573	11.3933	10.5999	10.7219	10.9108
ANKS6	12.4564	10.3419	11.901	10.9711	12.1514	12.6984	11.6019
ANKZF1	8.91041	8.53575	9.11275	8.52726	8.9699	8.47725	9.24317
ANLN	11.3099	13.2458	11.3551	11.8942	10.9779	11.1691	11.2025
ANO1	7.46089	6.5702	6.67417	6.6648	6.5598	10.4062	6.57955
ANO10	12.2084	12.4893	12.175	13.1996	13.1032	12.2549	12.7323
ANO2	6.93534	6.87096	6.70238	6.71245	6.85175	6.61407	6.56829
ANO3	8.22825	7.06119	6.56428	6.53532	7.20252	7.75213	6.44435
ANO4	6.43753	6.344	6.59332	6.44019	6.36301	6.48355	6.61222
ANO5	6.54964	6.49439	6.50224	6.40777	8.04046	6.52546	6.41794
ANO6	9.67643	9.18454	9.15129	9.06322	9.18996	9.6291	9.10096
ANO7	7.29839	7.88445	7.12253	7.29873	7.15126	7.23977	8.08863
ANO8	10.3591	7.87207	8.93394	9.20599	9.46529	8.90198	9.48678
ANO9	6.84265	6.8662	6.93917	6.91343	6.81452	6.95384	6.83391
ANP32A	9.54132	11.1287	9.92372	10.6713	9.67952	10.0749	10.4855
ANP32B	13.4965	13.1286	13.3548	13.1659	13.3338	13.4758	12.9323
ANP32C	8.24885	9.42133	8.59758	9.51928	8.45551	8.87153	9.02547
ANP32D	8.44118	9.4568	8.94338	9.97203	8.77841	9.04377	9.55906
ANP32E	11.4143	11.4313	11.3193	11.3027	10.7483	11.3782	11.4445
ANPEP	7.3867	6.9155	6.55815	10.9131	6.60568	6.53367	6.4442
ANTXR1	10.7864	10.3922	10.4062	9.90719	9.28112	10.1399	9.97582
ANTXR2	9.34194	8.43291	8.22026	11.3434	10.2008	8.63166	8.05752
ANTXRL	6.30088	6.31294	6.84608	6.39621	6.28666	6.35764	6.63075
ANXA1	15.8851	15.3492	15.3977	15.6842	16.2192	15.73	16.083
ANXA10	7.7431	6.93682	8.24052	6.58539	7.58948	6.76862	6.57171
ANXA11	13.7004	13.8423	12.6907	12.6367	12.7346	12.9128	12.1617
ANXA13	6.79843	6.65908	6.65006	6.5569	7.13131	6.65334	6.99249
ANXA2	13.7445	12.3451	13.0096	13.6714	13.2545	13.0959	13.9009
ANXA2R	12.4688	10.9432	12.7306	9.10506	11.3357	10.5628	11.5345
ANXA3	11.879	7.25642	6.70409	6.62878	6.5472	6.55967	11.2906
ANXA4	12.9688	12.2827	12.9162	11.6349	12.2507	11.484	11.4958
ANXA5	14.9356	15.6827	14.5053	16.1068	15.1321	14.6601	14.4555
ANXA6	12.6412	10.8369	12.2585	12.1832	11.7382	10.0884	9.34908
ANXA7	12.9035	12.3887	12.0753	11.6541	12.2545	11.4415	12.3951
ANXA8L1	13.7389	11.0958	12.9341	6.6995	9.02345	7.37542	7.07062
ANXA9	9.48678	7.0479	6.57466	7.01867	8.09072	6.94625	6.80879
AOC1	6.57287	6.66339	6.74082	6.67034	6.90481	6.55369	6.35466
AOC2	6.69886	6.64964	6.90578	6.69918	6.65168	6.61482	6.87267
AOC3	6.84493	8.30016	6.60367	6.94564	6.94055	6.94708	6.8086
AOX1	8.75631	10.1772	7.28678	12.1468	10.408	6.84666	7.10446
AP1AR	8.0929	9.01564	8.17818	8.50919	8.4947	7.97135	7.57026
AP1B1	11.837	11.591	12.3857	12.3903	11.7554	12.2237	12.2648
AP1G1	12.1174	11.7167	12.0349	11.7643	11.8881	11.8449	12.2864
AP1G2	7.35185	9.50354	8.58367	7.54329	6.99026	7.99146	8.20494
AP1M1	12.6773	11.5582	11.7436	12.7531	12.5949	11.4939	12.2998
AP1M2	11.1726	8.714	7.70086	7.03797	6.77661	6.7494	6.78868
AP1S1	12.1228	11.0245	10.7728	11.5709	12.1517	11.3453	10.818
AP1S2	11.6461	10.5973	10.1727	11.4877	10.5091	12.2886	11.4789
AP1S3	8.99202	7.77543	7.96462	7.71417	8.03544	8.43181	8.6412
AP2A1	9.38089	8.542	8.76679	9.27845	8.81773	8.15255	8.87347
AP2A2	10.0412	8.70441	10.501	9.06091	9.47829	10.0586	9.84327
AP2B1	10.7249	10.1438	10.6438	9.64867	10.4452	10.152	11.2346
AP2M1	16.4288	15.3261	15.583	16.3156	16.3256	15.3544	16.2581
AP2S1	16.0177	16.3106	16.395	16.1645	16.7388	16.4419	16.4172
AP3B1	12.2387	11.9407	12.0005	11.9943	11.9676	11.8498	11.7502
AP3B2	6.43086	6.31618	8.18965	6.43511	7.38849	7.20505	6.57375
AP3D1	12.1803	11.0936	11.4349	11.8886	12.0502	11.0948	11.7484
AP3M1	9.11094	9.34441	8.38024	8.6773	9.00452	8.35885	9.26774
AP3M2	10.3234	8.89026	9.20779	9.03804	9.94715	9.56989	9.61596
AP3S1	12.7872	13.0486	12.5304	13.17	12.6806	12.6335	12.3824
AP3S2	11.7152	11.5069	11.4694	11.788	11.7469	11.5665	11.5811
AP4B1	7.99142	8.63188	8.16803	8.59851	8.75381	8.32781	8.15469
AP4E1	11.6041	11.8553	11.4254	11.663	11.481	11.4651	11.9347
AP4M1	8.90239	8.25239	8.4443	8.91188	9.06005	8.51787	8.24197
AP4S1	7.12931	8.53819	7.1825	8.17536	7.47698	7.12141	7.40147
AP5B1	7.85428	7.44537	7.95132	7.86456	7.25484	8.54419	7.59127
AP5M1	9.80436	10.669	9.73809	11.3968	10.7819	9.86205	10.0074
AP5S1	11.3391	11.3281	11.3167	11.4203	9.86378	11.1128	11.2249
AP5Z1	10.0784	9.12357	9.92179	10.2962	9.86	9.48304	9.9215
APAF1	7.5171	8.51018	7.86753	7.27242	6.67995	7.2039	7.00613
APBA1	7.21736	7.3812	7.26753	8.45354	7.88688	8.23352	8.31082
APBA2	8.46342	7.04374	8.80979	6.29204	6.51168	7.53568	8.72347
APBA3	8.04703	7.37845	7.39662	7.94112	7.64913	7.60008	8.16449
APBB1	10.0329	7.69515	8.16254	7.78076	9.21964	9.33459	9.2053
APBB1IP	6.51653	6.89704	6.43999	6.4339	10.641	6.60248	6.53613
APBB2	8.48551	8.22183	8.22496	8.02704	8.91535	7.68771	8.60175
APBB3	8.62371	8.14986	8.63985	8.73657	8.7251	8.57237	8.52387
APC	8.4347	8.05465	8.06236	8.4933	8.23379	8.25736	8.40291
APC2	10.6763	9.83267	10.009	9.03293	7.92456	9.34323	11.0563
APCDD1	6.46498	6.68089	9.58758	7.84537	6.52358	10.3689	10.223
APCDD1L	7.87116	9.18679	8.50585	11.6218	11.6866	13.09	10.4864
APCS	6.87691	6.70117	6.65121	6.71961	6.89509	6.6697	6.73086
APEH	11.6254	11.4035	11.7296	11.7382	11.7973	12.2665	11.9824
APELA	6.64446	6.66632	7.19651	6.58576	6.69906	6.60996	6.73862
APEX1	8.94417	9.8958	9.14546	10.1951	8.78266	9.30807	9.00203
APEX2	11.2014	11.7277	10.5091	11.0493	11.3195	11.0594	11.2957
APH1A	10.2181	8.86287	9.87614	10.4522	9.12004	10.042	9.94673
APH1B	10.6774	11.012	10.0552	12.8937	11.4236	9.9831	10.9513
API5	9.46024	11.0016	8.94685	9.43689	9.16272	8.84817	9.48063
APIP	9.97432	11.5307	10.6266	10.2401	10.1481	9.90437	8.57665
APITD1	10.9764	12.4528	11.5199	12.2652	11.2911	11.2969	11.65
APLN	7.09901	8.51253	6.99236	7.75473	10.6022	6.85552	9.17478
APLP1	8.3716	7.81111	8.23441	9.22566	7.49929	8.25409	8.07263
APLP2	12.8911	13.4713	13.8021	13.4541	14.1981	14.9052	14.9079
APMAP	10.7022	9.67904	10.5497	10.8175	8.80817	11.4763	10.801
APOA1	6.84458	7.50569	6.93236	7.15441	7.08192	7.02113	7.33617
APOA1BP	13.7985	12.9622	13.0308	12.9789	12.816	13.2674	13.4996
APOA2	6.61229	6.4873	6.41516	6.57739	7.1257	6.46229	6.51795
APOA4	6.75167	6.60421	6.67417	6.59191	6.68371	6.83299	6.73332
APOA5	6.5303	6.76584	6.59548	6.58306	6.71575	6.58075	6.76642
APOBEC3B	8.95797	10.9666	10.8369	9.86364	9.96227	9.93596	6.64023
APOBEC3C	10.7619	10.343	10.7251	9.1002	10.6533	10.4713	9.64369
APOBEC3D	6.85078	6.98646	7.48507	6.56713	7.07369	6.94952	6.79215
APOBEC3F	10.1554	9.28255	10.2704	8.73965	9.95082	9.54421	9.4562
APOBEC3G	9.79421	10.4493	10.9823	8.07493	8.82421	9.42707	9.09877
APOBEC3H	7.09404	6.65933	6.6471	6.60656	6.55341	6.6776	6.55966
APOBEC4	6.56546	6.45277	6.92323	6.46209	6.48291	6.62002	6.44815
APOC1	6.85938	7.46464	8.55925	6.77362	9.25473	8.92557	6.9051
APOC4	6.65857	6.86412	6.67823	6.88892	6.87268	6.97714	6.85132
APOD	6.58377	6.51628	6.62093	6.65522	6.61166	11.1907	6.74943
APOE	7.86753	8.03716	10.6135	11.8735	12.4597	13.1825	8.43577
APOH	6.5083	6.44483	6.52703	6.39201	10.0449	6.54704	6.49199
APOL1	10.6514	11.2077	10.9804	10.0097	9.88113	10.8401	11.2192
APOL2	12.2118	12.7179	12.214	12.3666	12.1933	12.015	12.3256
APOL3	6.99471	7.46364	7.87983	6.94534	7.05265	7.23972	6.71145
APOL4	7.60555	7.79161	7.53742	7.68231	7.21897	7.54738	7.61069
APOL6	7.47814	8.79176	8.8971	7.4901	7.98618	8.43445	8.04989
APOLD1	7.60785	7.57306	9.97038	8.41733	8.54742	9.11903	8.7268
APOM	8.98978	7.47406	9.05056	8.12628	8.08292	8.15545	8.44653
APOO	13.4804	12.706	12.7257	11.979	12.7794	12.214	13.1659
APOOL	10.4399	11.1026	9.48172	10.3974	10.2127	9.98977	10.2841
APOPT1	11.21	12.2066	11.1451	12.6529	12.362	10.6905	11.9059
APP	12.8362	11.1938	12.0838	12.4731	12.5149	13.303	12.7077
APPBP2	10.6953	10.4953	11.186	10.9875	10.8126	11.7169	11.5775
APPL1	11.2655	12.2641	12.0257	11.8481	12.1977	12.2859	12.1446
APPL2	9.20779	9.86675	8.19816	9.59925	8.63275	8.95994	8.02169
APRT	14.747	14.747	14.4665	14.4678	14.1732	14.2787	13.9972
APTX	9.85342	9.75484	10.2014	9.87379	10.3061	10.3736	10.2076
AQP1	10.176	7.02053	7.1444	7.30835	7.13553	10.2165	7.89079
AQP10	7.06146	6.84126	6.62175	8.51125	6.94531	6.90636	6.90835
AQP11	8.2147	7.70551	7.29084	7.37062	6.91731	7.65557	8.17097
AQP3	6.96929	6.91417	6.74338	6.56755	6.48234	7.42921	6.72147
AQP4	6.39428	6.45634	6.52346	6.81917	6.51149	6.47938	6.43626
AQP5	7.99653	7.73973	7.80268	7.99872	7.86852	7.71566	7.92939
AQP7	6.48792	6.5145	6.51937	6.65391	7.17718	6.77559	6.65845
AQP8	7.21037	7.36535	7.16292	7.48916	7.14426	7.46991	7.27374
AQP9	6.68168	6.70794	6.58999	6.71934	10.8441	6.52479	6.58743
AQR	8.89177	10.0672	8.82865	9.26051	8.7896	9.09486	9.11711
AR	8.92	10.5618	11.8648	7.21265	9.49791	7.15154	11.8934
ARAF	9.89927	9.24909	8.87804	9.06656	8.98725	9.07775	9.97803
ARAP1	8.06985	7.54354	7.95991	8.19452	7.78733	7.82545	7.9834
ARAP2	7.93722	8.62035	6.47006	9.02376	7.70209	8.37218	6.88757
ARAP3	11.6866	12.5173	12.5887	11.0285	12.2188	13.6377	12.3079
ARC	6.71398	6.99514	6.59856	9.24492	10.3577	7.90339	6.96438
ARCN1	10.0804	11.3338	10.6564	10.879	9.79661	10.2399	10.4757
AREG	6.75182	6.65366	6.6445	6.60995	6.66579	6.65351	6.58424
AREL1	9.86219	10.2887	8.94034	10.694	10.3662	9.98134	9.79989
ARF3	13.4746	13.3105	12.9613	13.1236	13.3118	13.6708	13.1525
ARF4	14.4897	15.1668	14.7778	15.3797	14.6211	14.7442	14.9538
ARF5	15.0183	14.8665	14.9396	15.313	15.141	15.8093	15.6885
ARF6	9.94052	11.1437	9.7319	10.5859	9.40755	9.81884	9.26517
ARFGAP1	12.3533	11.4055	12.3379	12.8315	12.4363	12.2723	12.0158
ARFGAP2	13.2373	12.7225	12.3431	12.7104	12.1612	12.4948	12.4754
ARFGAP3	10.8256	12.4059	12.0751	11.9585	11.4508	12.1607	11.6006
ARFGEF1	9.69128	9.72426	10.8357	10.2925	10.57	10.426	11.41
ARFGEF2	10.0501	10.9174	10.5432	10.8364	10.6968	10.6365	10.0071
ARFIP1	10.0596	10.4951	9.93211	10.2003	10.2737	10.4438	10.1833
ARFIP2	10.7317	11.2157	10.6036	10.4956	10.7063	10.2522	10.2112
ARFRP1	10.8793	9.58313	10.4567	10.6537	10.3449	10.3774	10.3294
ARG1	6.62103	6.69231	6.7055	6.72438	7.41686	6.75592	6.72629
ARG2	7.34333	10.8635	8.80853	9.74136	9.01247	8.57758	8.60656
ARGFX	6.98396	7.03217	7.04824	6.9945	6.93488	6.978	6.89076
ARGLU1	10.3606	9.67861	10.3556	9.98177	11.1196	9.74533	9.57524
ARHGAP1	15.3395	14.924	14.3793	14.9424	14.7666	14.6038	14.4377
ARHGAP10	9.39347	9.14987	9.45992	10.159	10.5365	9.46456	9.40362
ARHGAP11A	7.93259	8.88611	9.51134	8.7192	8.66516	8.17786	8.27358
ARHGAP11B	9.09632	9.04917	10.7731	10.1243	10.0873	9.35861	9.43349
ARHGAP12	11.6215	10.0256	11.0752	11.2691	11.7837	12.6779	11.0684
ARHGAP15	6.41122	6.5732	6.55755	8.44173	6.61956	6.6472	6.51936
ARHGAP17	12.3163	12.0299	11.6371	11.008	10.8734	10.8336	11.0595
ARHGAP18	11.4665	10.4264	8.90619	10.1475	8.61394	8.3928	10.5196
ARHGAP19	8.14423	8.44209	7.8766	7.7425	7.99537	8.81601	8.08939
ARHGAP20	6.36864	7.18205	7.21723	6.34087	7.66825	7.87653	6.402
ARHGAP21	9.06354	8.82543	8.909	9.46995	9.73045	9.30716	9.27334
ARHGAP22	10.8225	7.03502	9.68983	12.6449	13.9475	8.40459	11.3926
ARHGAP23	7.97296	7.22495	7.07899	8.1069	7.2249	6.97034	7.1857
ARHGAP24	6.44589	6.59186	6.55639	8.0265	6.81543	6.9189	6.46151
ARHGAP25	6.44121	7.54082	8.23418	6.84788	6.56045	6.61747	7.47087
ARHGAP26	7.89841	8.4206	8.08372	6.99543	8.67338	10.6851	10.8749
ARHGAP27	9.51562	9.60031	8.66447	7.81488	8.84761	7.36268	9.03758
ARHGAP28	8.04489	9.57868	9.43596	6.52589	7.75765	7.14975	6.52798
ARHGAP29	7.377	6.88046	6.90186	7.33364	6.94651	6.72922	8.42067
ARHGAP30	7.19548	7.28081	6.91054	6.93421	7.66662	6.875	7.03853
ARHGAP31	7.90594	8.14794	8.04802	8.5368	7.79901	9.2697	8.21642
ARHGAP32	7.33631	7.60429	8.106	7.78121	7.41816	8.10938	7.9836
ARHGAP33	10.9363	10.6545	11.0408	10.7738	10.8429	10.6968	10.996
ARHGAP35	8.23014	7.98992	8.67194	8.4661	8.99011	8.84642	8.83205
ARHGAP36	6.43744	6.45985	6.36426	6.40015	6.49312	6.42127	6.7986
ARHGAP39	7.69964	7.4986	7.84735	7.52274	7.59663	7.3778	7.803
ARHGAP4	12.2216	10.8242	11.0792	10.354	10.9495	11.0335	11.0186
ARHGAP40	6.8326	6.86222	6.8502	6.83413	6.91104	6.90401	6.80757
ARHGAP42	7.78153	7.79845	8.19832	7.57565	7.60327	7.30793	7.34686
ARHGAP44	7.52723	6.81145	6.50416	9.19537	7.73419	8.2663	6.88106
ARHGAP5	7.73479	8.40373	8.73189	8.5145	8.60253	9.85793	9.07264
ARHGAP6	6.67183	7.12625	6.53884	6.84021	6.71144	7.49484	6.77143
ARHGAP9	6.5921	8.79326	7.3418	6.66608	6.51984	7.4509	6.51491
ARHGDIA	12.4388	12.3205	11.537	12.757	12.5387	12.8369	12.7251
ARHGDIB	8.42094	12.5003	8.76003	8.57194	9.8939	9.38963	9.82791
ARHGDIG	7.32855	6.75252	6.85189	6.63697	6.73141	6.6829	6.78616
ARHGEF1	8.3073	7.86169	8.05598	8.2364	7.75323	7.99653	7.79566
ARHGEF10	12.9421	11.5164	12.7638	12.2574	12.4265	12.8361	12.4727
ARHGEF10L	11.1851	8.20576	10.6534	10.4094	11.3218	9.64927	11.6719
ARHGEF11	8.43686	8.18624	8.01951	8.33163	7.78477	9.26437	8.36797
ARHGEF12	6.68388	7.44053	7.13917	7.00834	6.94065	7.0122	7.01949
ARHGEF15	10.0644	8.83904	9.45761	9.14699	10.0026	8.83535	9.68067
ARHGEF16	7.92157	7.27115	7.01018	6.91401	6.81282	9.93346	7.77311
ARHGEF17	13.1278	12.0923	12.7228	11.1654	10.3217	12.2624	11.8428
ARHGEF18	10.0422	9.85387	9.82736	9.75385	9.65695	9.6758	9.89055
ARHGEF19	7.80796	8.8296	8.56584	6.68304	6.81731	8.38551	6.71671
ARHGEF2	8.59424	7.77432	8.34966	8.28081	8.11156	7.95054	7.86742
ARHGEF25	7.88399	7.19844	7.82816	7.84404	7.47471	8.03547	7.58225
ARHGEF26	7.60159	8.68657	7.43178	7.34927	7.90518	9.70566	8.42026
ARHGEF28	8.20148	8.0069	8.61826	8.04608	8.15925	7.86075	7.41106
ARHGEF3	8.33078	9.09004	7.69151	7.15734	8.92328	7.79894	8.92981
ARHGEF35	6.92226	7.75721	7.72324	6.94412	7.00602	7.24369	6.93911
ARHGEF37	8.08645	7.55088	7.24526	7.29511	7.06765	9.89262	9.8862
ARHGEF38	6.50913	6.54407	6.99843	6.68631	6.41729	6.44536	6.44869
ARHGEF39	7.14223	7.50509	7.48434	7.98567	7.77077	7.67759	7.50701
ARHGEF4	8.50527	6.54664	7.46677	6.58177	6.56914	8.01965	8.95069
ARHGEF40	12.4955	11.4745	12.0246	13.8317	12.7292	13.6609	12.3666
ARHGEF5	6.42018	8.88074	6.37827	6.65187	7.71119	6.3194	6.44807
ARHGEF6	6.72426	7.25975	6.48094	6.93893	8.119	7.3609	8.22837
ARHGEF7	8.28388	8.60352	8.18752	8.06769	8.80427	7.99876	8.17046
ARHGEF9	7.87686	7.66048	8.11531	8.17022	8.39193	9.15964	7.99076
ARID1A	7.93379	9.65167	8.40657	8.70489	8.31659	8.51237	8.26373
ARID1B	8.67419	8.66474	8.5965	8.73728	8.79401	8.28571	9.0565
ARID2	8.91308	8.58407	9.06906	8.38299	8.82081	10.4194	8.76271
ARID3A	9.49844	9.27938	9.72689	10.2854	9.86159	9.39207	8.95337
ARID3B	9.64015	10.4008	9.14106	9.34103	10.3216	8.68582	10.1879
ARID3C	6.81276	6.62166	6.86663	6.82865	6.7135	6.7272	6.60329
ARID4A	6.97151	7.64115	7.05363	7.26632	7.06632	7.19896	6.82965
ARID4B	9.21079	9.79674	9.14654	9.2087	8.41273	9.61396	8.99209
ARID5A	8.63556	8.06616	8.36486	8.07669	8.05637	8.83033	8.01789
ARID5B	6.84878	7.13539	7.24957	6.81669	6.82612	7.56369	7.44569
ARIH1	9.74585	8.7052	10.2982	9.73877	9.97926	9.97084	10.2126
ARIH2	12.5689	13.0982	13.0423	12.9059	13.169	13.2617	13.1674
ARIH2OS	7.49209	7.97845	8.07594	7.91291	6.68934	8.33935	7.3891
ARL10	6.75598	6.74248	7.05074	7.39801	7.22553	7.40124	6.77183
ARL13A	6.66509	8.83322	6.57253	6.58747	6.43587	6.58135	6.57866
ARL13B	7.5561	9.28327	7.57544	7.92668	7.55341	7.83903	8.00439
ARL14	6.49501	6.97323	6.53225	6.5674	6.66789	6.48653	6.56202
ARL14EP	11.2394	9.96804	10.9602	10.2366	10.843	10.4101	10.6135
ARL14EPL	6.7833	6.67631	6.42698	6.50297	6.83509	6.65758	7.4806
ARL15	8.10416	7.3508	7.75691	6.97672	7.47562	8.21049	7.4066
ARL16	11.3928	11.9613	11.772	12.4754	11.1895	11.954	11.8352
ARL17A	8.20379	8.02489	9.52605	8.71589	8.76772	8.59653	8.48293
ARL17B	9.38388	9.13948	9.31877	9.63749	9.02513	9.45892	9.148
ARL2	11.8936	11.806	11.2482	12.5461	11.9231	12.5228	11.5003
ARL2BP	13.3267	12.5421	12.6172	13.1043	13.0945	12.6148	13.7052
ARL3	9.11113	8.41677	9.97946	7.95679	9.7286	9.9439	9.65571
ARL4A	9.74353	10.6781	8.79764	9.57154	10.083	9.77515	10.97
ARL4C	14.3848	8.33447	10.5986	11.6613	13.704	12.0191	13.2495
ARL4D	8.63863	8.7232	11.1213	8.7486	9.68524	8.11276	7.61667
ARL5A	10.0322	10.258	10.0011	10.0184	10.2969	10.3582	9.94817
ARL5B	7.82643	7.67584	7.39461	7.68263	7.42376	7.45933	7.50881
ARL5C	7.18249	7.23256	7.28607	7.36348	7.13557	7.1003	7.13491
ARL6	7.84268	8.76115	7.85424	8.41299	8.00517	8.10731	7.82471
ARL6IP1	10.9149	11.5098	11.3441	10.9723	10.2892	10.8016	11.0248
ARL6IP4	13.2061	12.7011	13.0096	12.8249	13.1668	12.8874	12.8608
ARL6IP5	13.0078	12.468	12.353	12.9303	13.0904	13.1832	13.5515
ARL6IP6	11.4791	12.4326	12.0038	12.0828	11.587	11.3435	11.9473
ARL8A	13.4623	11.0161	12.2604	12.3127	12.0671	12.8467	12.9439
ARL8B	10.6933	11.0943	10.3328	11.2619	11.0776	10.5251	10.7149
ARL9	6.82643	6.81948	6.86717	7.18858	7.23673	6.84609	7.3758
ARMC1	11.0797	12.2659	12.2838	12.2026	12.1632	11.8198	12.2108
ARMC10	11.5131	12.2932	11.3505	11.7263	11.4578	11.3703	11.8648
ARMC12	7.05628	6.65019	7.00312	6.70582	6.74503	6.8729	6.87075
ARMC2	6.61963	6.7275	6.75489	6.64438	6.59802	6.62771	6.65424
ARMC4	12.7356	7.26976	7.08819	6.49476	7.27072	6.57875	8.0974
ARMC5	10.6771	9.90018	10.256	10.3653	10.1968	10.2559	10.0299
ARMC6	11.4976	10.4869	10.8841	11.3449	10.7892	10.3939	11.3108
ARMC8	9.8886	9.48062	9.19161	9.69964	9.97846	9.62155	9.91082
ARMC9	11.5633	10.4148	11.7781	10.377	11.2157	11.2463	10.1575
ARMCX1	10.2065	10.5091	9.69562	11.8894	12.007	10.8043	9.02073
ARMCX2	11.0777	10.6638	8.39515	12.5656	12.9861	10.1155	9.75246
ARMCX3	8.30179	9.28901	8.52982	9.20506	8.9426	8.65243	8.91293
ARMCX4	6.49363	6.99473	6.51442	8.07318	8.22364	7.87706	7.78096
ARMCX5	9.14055	11.4213	10.3578	10.1692	10.2289	10.2282	10.0623
ARMCX6	10.3868	10.4769	9.87265	11.2464	9.96487	9.65919	10.6788
ARNT	7.28475	7.45346	7.47051	7.34322	7.4888	7.5805	7.27497
ARNT2	8.85547	8.92002	9.14339	9.29944	8.73254	9.39662	8.88575
ARNTL	10.2173	10.7223	10.4238	10.0857	10.1394	9.70827	9.83868
ARNTL2	9.30175	9.48979	8.91273	10.2824	10.7921	8.37786	9.40987
ARPC1A	13.7262	13.999	13.3701	13.9321	13.2701	13.8122	13.6189
ARPC1B	13.5475	12.2514	11.9943	12.6062	12.2741	14.2513	12.0588
ARPC2	13.693	13.4641	13.3021	13.867	13.5326	13.2257	13.5727
ARPC3	14.8378	14.9773	14.4555	14.7266	14.8371	14.2632	14.503
ARPC4	9.43013	9.5835	9.2021	9.73741	9.27871	9.61609	9.595
ARPC4-TTLL3	8.69753	8.05424	8.19282	8.30646	8.74547	7.94058	8.26834
ARPC5	14.9635	14.3062	14.6859	14.9853	14.5513	15.4336	14.7448
ARPC5L	12.5831	12.2118	11.576	11.9412	12.106	11.5811	11.8417
ARPIN	8.10442	8.16246	8.43154	8.40126	8.53927	8.61813	8.21121
ARPP19	11.3246	11.5485	11.3868	11.7334	11.0897	11.5903	12.3479
ARRB1	8.00954	9.17855	9.32808	7.66973	7.14842	8.01016	6.70132
ARRB2	9.7492	10.6603	10.5669	10.0385	11.2791	10.8482	11.3482
ARRDC1	10.7139	8.81074	9.03913	8.8451	9.38576	9.18532	10.0312
ARRDC2	9.04917	8.77267	9.64511	8.87055	8.92808	8.98244	8.29235
ARRDC3	8.13603	8.86187	9.53684	8.48315	9.10745	9.81138	9.93393
ARRDC4	8.56438	8.83365	10.9843	8.07657	11.0964	8.916	11.276
ARSA	12.1013	11.421	13.5769	8.18184	12.322	13.2671	12.4571
ARSB	7.35122	7.72526	7.63565	7.96032	7.51896	8.11721	7.50332
ARSD	9.43595	8.62339	8.81714	7.83307	9.14109	8.6543	9.4069
ARSE	6.93049	6.7845	7.60809	6.722	8.04644	7.97229	7.54913
ARSF	6.80785	6.89877	6.89479	6.87024	6.86933	6.87787	9.07099
ARSG	6.77437	6.98741	7.1196	6.79996	7.16452	7.6968	6.70934
ARSH	6.46876	6.58877	6.61893	6.99365	6.49606	6.48512	6.42408
ARSI	6.75732	6.35434	6.50234	6.58154	9.82509	6.53452	6.48638
ARSJ	7.35347	8.85658	7.73985	8.74974	7.92493	8.36797	8.69123
ARSK	8.18379	7.68104	7.82853	7.76732	7.75306	8.14352	8.11457
ART5	6.61197	6.69712	6.51032	6.65205	6.66015	6.58611	6.65231
ARTN	7.18702	6.9078	7.17513	7.12122	8.48167	7.13776	7.10214
ARV1	11.7968	11.4033	11.2363	11.098	11.4771	11.5143	11.4611
ARVCF	8.40105	7.19536	7.24563	6.74824	6.95085	7.16294	7.02176
ARX	6.97648	6.86638	6.83687	6.90994	6.89589	6.85484	6.78657
AS3MT	12.6152	11.3229	11.5209	11.811	12.0765	11.6857	11.3914
ASAH1	12.833	10.8746	11.8188	12.7615	13.4869	12.0085	12.7024
ASAH2	7.37573	7.93731	7.18967	7.58739	8.55113	7.45317	8.09401
ASAP1	8.51496	10.9223	9.68485	9.65039	8.79375	8.63229	9.43845
ASAP2	10.7473	11.0026	10.2398	10.4863	10.1225	11.114	9.86816
ASAP3	8.46846	8.70479	8.66184	7.87888	8.06124	8.65008	8.76246
ASB1	10.7949	9.55231	9.6222	10.9077	11.4156	9.72054	11.0173
ASB10	12.7742	11.7096	10.5802	13.2875	11.9884	12.3124	12.0578
ASB13	9.42511	9.25226	9.58688	8.88174	9.78996	10.1571	9.78003
ASB16	8.23256	7.84812	8.50802	8.21832	7.98054	8.0184	9.01247
ASB18	6.85778	6.72911	6.78469	6.82202	7.00002	6.88804	6.69498
ASB2	6.58681	6.59767	6.43687	6.51254	8.74822	7.65412	6.69363
ASB3	10.2516	11.67	10.556	10.2601	10.3875	10.6425	10.0145
ASB4	6.46421	6.41023	6.49051	7.23613	6.45356	6.31482	6.46397
ASB5	6.68934	11.4832	10.1085	6.59924	6.64408	6.36221	6.48162
ASB6	7.96805	7.72481	8.41077	8.65324	8.52369	8.59123	8.61
ASB7	8.24936	9.24893	8.27944	8.60303	8.42911	8.58972	8.75453
ASB8	7.70286	8.2303	9.10658	7.77209	7.52571	7.94654	7.80783
ASB9	10.5621	9.39179	9.87667	7.32211	8.3351	10.4404	10.8484
ASCC1	9.45761	10.7274	9.58621	9.32415	9.2697	9.27156	10.0624
ASCC2	7.78202	8.69588	8.3814	9.05398	8.058	7.38546	8.22108
ASCC3	10.0627	10.0953	9.85511	10.319	10.3269	9.15237	9.92439
ASCL1	6.54301	6.67516	6.61337	6.57839	6.51781	6.53468	6.41946
ASCL2	6.71264	6.86191	6.58747	6.61731	6.56458	6.63571	6.56282
ASCL3	6.56868	6.67073	6.61231	6.8381	6.59469	6.68109	6.67647
ASCL5	7.81908	7.803	7.63881	8.02237	7.86923	7.44392	7.85069
ASF1A	7.28649	7.95191	7.28082	7.09467	7.2914	6.83938	7.59706
ASF1B	11.7567	11.4536	11.8204	11.3896	11.5713	11.3473	11.7191
ASGR1	8.02154	7.67912	7.55771	7.24571	7.68113	7.01731	7.37519
ASGR2	6.68	6.91738	7.19364	6.86063	6.71711	6.72506	6.72184
ASH1L	9.01886	7.84987	8.81276	8.88685	8.7421	8.82617	8.69948
ASH2L	11.7973	11.4506	10.8713	11.245	10.7595	11.0727	10.6612
ASIC1	10.7418	8.40759	9.18679	7.66275	9.98964	10.7211	9.68944
ASIC2	6.89358	7.01132	7.02636	6.93669	6.96476	7.16437	7.0073
ASIC3	7.16914	6.72174	6.88637	6.80086	6.90206	6.89819	6.86931
ASIC4	8.95041	9.80106	11.1997	9.4078	10.0269	10.0736	8.53855
ASL	10.8857	11.1313	10.5987	11.4965	11.0839	10.623	11.4644
ASMT	6.7045	6.80598	6.52215	6.43211	6.47422	6.36314	6.4583
ASMTL	10.301	9.57025	11.9745	10.1674	10.6971	10.4091	9.92169
ASNA1	11.6503	9.99792	10.6241	11.7195	10.8248	10.6675	11.1536
ASNS	12.7978	13.9184	15.8758	13.1409	13.4182	14.2052	13.7275
ASNSD1	12.879	12.6919	11.8929	12.8538	12.3261	12.4533	12.6044
ASPA	6.49657	6.39851	6.55725	6.32867	6.46086	8.6926	6.47065
ASPDH	6.79422	6.70362	6.63718	6.82661	6.68992	6.73113	6.72376
ASPG	6.72486	6.70996	6.621	6.65738	6.63902	6.69738	6.73201
ASPH	11.5381	11.7355	13.3145	12.052	12.4737	11.5693	12.0854
ASPHD1	12.8256	10.3675	12.0377	10.793	12.6373	12.5743	8.78085
ASPHD2	7.8987	6.96965	7.73662	7.34258	7.71915	8.38353	7.8138
ASPM	12.2304	11.7164	12.3489	12.375	12.1205	12.366	12.0139
ASPRV1	7.57535	7.33329	8.00671	7.3188	7.45189	7.75131	7.78383
ASPSCR1	10.2827	9.78312	9.81959	11.0623	9.87385	10.5248	10.4751
ASRGL1	10.0128	10.9176	10.162	9.47008	9.93583	10.038	10.6191
ASS1	8.79088	9.16323	10.8943	8.0961	10.4757	6.66157	6.7792
ASTE1	7.82112	8.40408	7.94394	8.17319	7.72733	7.48391	7.71793
ASTL	6.64685	6.57676	6.5275	6.60179	6.53144	6.50265	7.00645
ASTN1	6.53078	6.33639	6.42781	6.53707	6.32563	7.98372	6.28213
ASTN2	8.94607	8.58067	8.70565	8.8664	8.66322	8.51805	8.76832
ASUN	9.94228	10.692	10.0948	10.784	10.4186	10.1482	9.79209
ASXL1	10.6697	11.7497	11.3471	11.9354	10.9864	11.5169	10.6473
ASXL2	9.27566	9.67836	9.39994	9.66177	9.57113	9.66377	9.45244
ASXL3	6.3214	6.44921	6.36694	6.30805	6.41044	6.59095	6.31489
ATAD1	11.9736	12.106	11.5956	11.764	12.1744	11.9297	12.2151
ATAD2	11.5833	12.6958	13.3867	12.3247	12.4109	12.1467	13.1288
ATAD2B	8.44628	8.43455	8.46742	7.812	7.39267	8.89457	8.02947
ATAD3A	12.828	14.4341	13.9038	14.2659	14.1698	13.2819	13.7157
ATAD3B	11.3109	12.2044	12.0529	12.5612	12.2468	11.1908	11.825
ATAD3C	7.22481	7.40622	7.82189	8.7287	7.60142	7.39248	7.58008
ATAD5	7.98027	9.55336	9.15792	7.91036	7.49717	8.06417	8.35411
ATAT1	8.98024	9.48003	9.73375	9.32651	8.77957	8.89264	9.72508
ATCAY	6.50297	6.60183	6.48307	6.42176	6.37616	6.47537	6.35552
ATE1	7.83884	8.89189	8.11449	7.97809	8.0714	7.98446	8.41273
ATF1	11.6132	11.7446	11.6424	11.5504	11.3174	11.6435	11.2679
ATF2	8.2204	8.68546	9.15903	8.6781	8.30987	8.41108	8.30843
ATF3	7.84359	8.3238	8.74264	8.43074	9.91529	9.45196	8.78186
ATF4	14.215	15.6647	16.5102	15.39	15.4635	16.0283	14.6676
ATF5	9.82827	8.54228	8.76356	10.6008	9.27974	8.69208	8.94956
ATF6	11.1684	11.1336	10.3424	11.6626	10.7578	11.4996	11.5912
ATF6B	10.0571	7.82928	9.85757	9.05872	8.52982	9.81495	9.95547
ATF7	10.8166	11.5463	10.5056	10.3115	10.8185	11.1341	10.4854
ATF7IP	9.46495	9.75591	10.1171	10.1725	10.496	10.2314	9.77978
ATF7IP2	6.77543	6.64802	6.88871	6.70834	6.83308	7.94028	6.77637
ATG10	7.81645	7.98339	8.30629	7.89087	7.7257	8.08102	7.8406
ATG101	11.1837	10.6839	11.3272	11.6237	11.413	12.2423	10.8024
ATG12	9.99266	10.2235	10.3218	10.3478	10.2433	10.1076	9.93626
ATG13	9.07254	8.33432	8.26513	8.70968	8.72303	8.39	8.90679
ATG14	8.15931	7.05902	6.76135	7.39955	7.2128	7.10953	6.86328
ATG16L1	9.07048	8.92626	9.33511	8.70967	8.76308	8.97807	8.77405
ATG16L2	10.6174	10.0062	11.9855	10.4738	10.9846	11.0007	10.9508
ATG2A	11.0477	10.0907	10.5146	10.574	11.0686	10.7015	10.8975
ATG2B	9.99464	10.471	9.93085	9.7556	10.7747	10.7409	10.1636
ATG3	11.7116	12.4567	11.889	12.5173	12.2785	11.6069	11.7126
ATG4A	9.55456	10.478	9.43117	9.16493	9.55336	9.62701	10.2423
ATG4B	11.0368	8.91647	10.9305	10.3461	10.6501	10.6115	10.7348
ATG4C	7.67281	8.03349	8.04648	7.92406	8.01968	8.23536	7.91765
ATG4D	9.53789	8.25579	8.66363	9.08553	8.56552	8.70425	9.22546
ATG5	9.91833	9.86589	10.1823	9.47336	10.8187	9.58306	10.9809
ATG7	9.20479	8.99331	9.57035	9.47887	10.3826	9.14964	9.22644
ATG9A	9.59453	8.3222	9.34352	9.59203	8.69483	8.99901	9.75303
ATHL1	8.72449	7.28386	9.01198	8.08582	7.16818	7.70128	7.87941
ATIC	11.8254	12.1629	12.0276	11.9741	11.696	11.9111	11.0636
ATL1	9.59925	9.00391	8.56145	9.8407	9.7989	9.55408	9.36996
ATL2	9.21584	10.0381	9.69654	9.578	9.29103	9.6491	9.4313
ATL3	11.432	13.3202	12.156	13.173	12.0109	12.0666	11.2077
ATM	7.96221	8.34687	9.25891	8.59944	8.57941	7.77244	8.6077
ATMIN	10.1531	11.0246	9.13566	9.60824	9.29001	9.7235	9.28419
ATN1	9.7951	10.5481	10.4261	10.7303	10.3641	10.4922	10.4149
ATOH7	6.43732	6.71584	6.40434	6.5769	6.44366	6.76949	6.4127
ATOH8	6.85367	7.46654	8.87305	9.1629	6.84871	10.0852	7.74196
ATOX1	13.9514	13.0335	13.5524	13.7802	14.101	13.747	13.2566
ATP10A	6.41837	6.90891	9.71397	8.26424	6.49797	6.38871	6.89389
ATP10B	6.73528	6.55473	6.47926	6.64085	6.59577	7.83851	6.69244
ATP10D	6.96006	7.41519	6.82105	7.19731	6.87988	6.85451	6.84311
ATP11A	9.96804	10.6697	10.5612	6.43225	9.02517	6.52719	7.96569
ATP11B	7.89662	8.35587	7.89779	8.08084	8.22071	8.92622	8.61312
ATP11C	8.67225	8.87498	9.19542	9.65579	8.84597	8.86694	10.4998
ATP12A	7.25413	6.60316	6.62386	6.63142	6.54241	6.36361	6.42729
ATP13A1	9.95628	9.26366	9.34618	10.0554	9.40362	9.79171	9.98363
ATP13A2	9.78201	9.00579	9.55667	9.24079	9.49995	9.3604	10.4594
ATP13A3	11.1408	10.1407	10.756	11.1354	11.8208	10.6157	10.7995
ATP1A1	12.9456	12.6976	13.6571	13.4371	14.4075	15.3115	15.953
ATP1A2	6.85409	6.4409	6.5766	6.54323	8.01192	6.53057	6.43537
ATP1A3	8.93125	8.15178	10.0663	11.5422	10.3072	8.43277	8.90345
ATP1A4	9.17854	8.49216	9.78547	9.66593	10.283	11.3889	12.299
ATP1B1	13.9579	12.0243	13.1459	13.1403	12.8975	14.7072	13.8806
ATP1B2	8.34254	7.44977	6.90682	6.86933	6.87444	6.67096	6.93485
ATP1B3	15.2067	14.708	15.031	15.4159	15.382	15.7507	15.3345
ATP2A2	9.30752	10.3188	9.62664	9.33881	10.0841	9.97076	8.99835
ATP2A3	7.06602	7.02819	6.62975	6.6923	6.92252	7.36648	6.64779
ATP2B1	7.40299	7.46957	7.16091	8.15856	8.50116	7.28397	7.19615
ATP2B2	6.47875	6.54479	7.20598	6.61823	6.44889	6.52099	6.48704
ATP2B3	6.93004	6.91515	6.80436	6.88511	6.9262	6.93544	6.84769
ATP2B4	9.70626	8.29859	8.88398	10.2227	10.1268	9.39331	9.62662
ATP2C1	8.42012	8.92256	8.50526	8.48647	8.43472	8.21097	9.46294
ATP2C2	6.41404	6.4952	7.5299	6.43281	6.26495	6.37173	6.37504
ATP4A	6.49463	6.50461	6.46209	6.86656	6.48881	6.44378	6.42402
ATP4B	6.43403	6.44888	6.51343	8.22948	6.43977	6.35812	6.4941
ATP5A1	14.6117	15.6362	14.8461	14.9987	14.828	15.1386	14.8908
ATP5B	13.8178	13.9807	13.6061	13.5258	13.7445	13.5853	13.3156
ATP5C1	12.8694	11.7817	12.0088	12.0185	12.1657	12.1393	11.8587
ATP5D	13.089	11.741	12.548	12.1364	12.838	12.3104	12.7167
ATP5E	16.6423	16.3993	16.5634	16.6777	16.729	16.7171	16.6881
ATP5F1	14.0406	14.2252	14.0832	14.2917	14.7384	14.0859	14.1763
ATP5G1	13.6468	13.4673	14.2857	13.6656	13.8254	14.1108	13.6634
ATP5G2	15.5775	15.3226	15.6344	15.4065	15.6981	16.0512	15.1675
ATP5G3	16.5072	16.6215	17.3294	15.5545	16.5034	16.8793	16.4895
ATP5H	15.6016	15.5126	15.9553	15.9441	15.7106	15.6265	15.7081
ATP5I	15.3372	15.2687	15.2585	15.3652	15.5619	15.2778	15.7345
ATP5J	15.4487	14.8706	15.3261	14.5776	15.0735	15.3603	15.1386
ATP5J2	14.2552	14.2867	14.3249	14.4797	14.444	14.5401	14.7499
ATP5L	15.8268	16.2888	16.313	16.307	15.5216	16.1306	16.3462
ATP5L2	13.5425	13.5696	13.9676	14.0838	13.3548	13.9763	14.0754
ATP5O	16.0908	15.8379	16.1788	15.5363	15.9512	15.7858	15.7442
ATP5S	9.12322	11.1404	9.67331	10.5994	9.1566	10.0778	10.2441
ATP5SL	13.5038	13.0214	13.0681	13.5571	13.1857	12.7914	13.0492
ATP6AP1	14.8287	13.7024	13.5628	13.5862	13.3489	14.4347	15.0062
ATP6AP1L	8.30836	7.08592	8.95891	8.81259	8.37887	8.41761	8.47672
ATP6AP2	12.7029	12.2155	12.518	12.458	12.5716	13.1501	13.179
ATP6V0A1	12.9235	13.2087	12.552	12.9235	13.2289	12.8888	12.6976
ATP6V0A4	7.95641	7.66452	6.71079	7.06093	6.58406	7.16401	6.5585
ATP6V0B	13.7615	13.7695	13.8952	14.1757	13.7933	14.1742	14.4654
ATP6V0C	16.5102	16.4172	16.3215	16.5802	16.1701	16.122	16.0655
ATP6V0D1	12.1327	12.6327	12.3097	12.9659	13.2611	11.9323	13.3191
ATP6V0D2	6.80833	6.95198	6.85513	7.07294	8.87092	6.79013	7.05168
ATP6V0E1	14.1143	13.0332	13.4415	14.0577	13.4339	12.9365	14.1505
ATP6V0E2	9.99722	8.58438	8.26704	8.65172	9.50179	9.27603	11.2246
ATP6V1A	13.4246	13.4085	13.8874	12.9989	13.298	13.5425	13.3944
ATP6V1B1	6.65172	6.7212	7.09204	6.58487	6.67835	6.92223	6.6835
ATP6V1B2	10.9875	11.1329	10.2095	11.0597	10.8543	10.52	10.793
ATP6V1C1	11.6915	11.0008	11.8826	12.1398	12.5237	11.4232	12.442
ATP6V1C2	7.84857	7.25445	8.06529	9.75661	7.92569	8.61312	8.40664
ATP6V1D	11.8148	10.5452	10.6082	12.455	12.2641	11.0012	11.188
ATP6V1E1	10.7387	10.3928	10.903	10.6598	11.174	11.2306	10.7445
ATP6V1E2	8.70089	7.64573	9.26366	8.39152	8.84099	9.08553	8.20943
ATP6V1F	14.5839	14.7985	13.6991	14.6064	15.5927	14.2994	15.141
ATP6V1G1	13.2264	13.2347	12.8996	13.1677	13.2939	13.1667	13.677
ATP6V1G2	7.95954	7.23621	8.33999	7.89234	8.92746	8.41039	7.22956
ATP6V1G3	10.3482	6.45793	6.57031	6.53415	6.42681	6.61628	6.44025
ATP6V1H	9.17194	8.75219	8.60088	8.68358	9.10631	8.36985	9.44437
ATP7A	8.60345	9.29802	10.0797	8.30166	8.46385	9.15954	8.85233
ATP7B	8.81727	8.8433	8.57772	8.05807	6.7924	8.56352	8.23292
ATP8A1	6.39266	8.62458	7.36066	6.70397	9.0172	6.44106	6.4643
ATP8A2	7.3296	7.11711	6.88308	6.54627	6.49524	7.59642	6.53625
ATP8B1	12.4308	10.7321	9.76911	13.0285	7.62156	8.00877	9.59925
ATP8B2	8.394	7.06455	7.48312	8.28533	7.42951	7.86591	7.00794
ATP8B3	6.84508	7.87641	6.87594	6.56468	6.65886	6.72236	6.41979
ATP8B4	6.51717	6.48166	6.33189	6.47088	6.77944	6.59869	6.54276
ATP9A	10.991	10.0877	11.0087	11.5186	10.9551	12.0961	11.5753
ATP9B	8.10604	7.62915	7.63325	8.10364	7.71234	8.31747	7.98482
ATPAF2	9.45196	9.86411	9.87463	9.20389	9.37469	9.50035	10.1803
ATPIF1	14.3156	14.6025	14.6978	13.8255	14.841	14.4426	14.6954
ATR	9.75962	9.38369	9.75645	9.56722	10.0366	9.42266	9.52585
ATRAID	11.73	12.3435	10.7373	12.196	11.7468	12.3955	11.6112
ATRIP	8.53604	8.44124	8.18981	8.92882	8.49215	8.22273	8.19669
ATRN	9.54262	10.5309	9.99963	9.37897	9.08224	11.6777	9.64321
ATRNL1	7.10278	6.92476	6.75599	6.89424	6.95761	7.41334	7.29768
ATRX	10.1956	10.1224	10.2438	9.44416	9.63761	9.97823	10.0263
ATXN1	7.38731	8.05974	8.56926	7.38252	6.92526	8.26777	8.2645
ATXN10	11.1968	11.0323	11.5745	10.6217	11.0486	11.1306	10.8126
ATXN1L	10.1773	11.3488	11.2143	11.3604	10.7198	10.9745	11.4857
ATXN2	11.612	12.0836	11.9001	12.3116	11.8274	11.2841	11.5075
ATXN2L	10.3277	10.0952	10.5828	10.5427	10.4331	10.0373	9.95154
ATXN3	8.29773	8.55215	8.93217	8.99248	9.64659	9.24986	8.75242
ATXN3L	6.64134	6.50305	6.74256	6.66028	6.59154	6.60685	7.10087
ATXN7	6.70415	7.00058	6.73392	6.90437	6.91572	6.81672	6.80064
ATXN7L1	7.01617	7.70496	7.41195	8.0969	7.5326	7.71633	7.57913
ATXN7L2	8.41526	8.02872	8.21695	8.3862	8.39753	8.35513	8.58133
ATXN7L3	9.17576	8.97857	8.9769	9.24875	8.86077	8.34391	9.1838
ATXN7L3B	10.335	11.4149	10.2528	10.3939	8.8206	10.5822	9.71332
AUH	10.1883	10.3903	10.1931	9.55632	10.1274	10.0877	10.1016
AUNIP	9.2638	11.2511	10.7198	10.308	9.96485	10.304	10.4059
AUP1	12.0592	11.4093	11.7592	12.3493	11.9991	11.8743	11.9523
AURKA	11.5836	13.4642	12.4041	13.1056	12.2423	11.7158	12.3838
AURKAIP1	13.165	14.2816	13.5774	13.9008	13.8188	13.113	13.7307
AURKB	9.81495	10.5522	10.3689	10.0592	9.83492	9.56139	10.7506
AURKC	6.89221	6.67225	6.77845	6.81951	6.74024	6.68509	6.7045
AUTS2	8.34189	7.23617	9.12696	6.57722	6.57316	7.47458	9.08674
AVEN	11.8987	11.6019	11.3907	12.2846	10.9113	10.6191	11.5732
AVIL	6.63515	6.63206	6.83178	6.70757	6.83319	6.6048	6.5232
AVL9	8.84216	8.66292	8.46073	8.8943	8.87137	8.47934	7.97385
AVP	10.2654	9.61717	10.8154	10.1385	10.2274	10.1951	10.7679
AVPI1	10.6016	10.5246	10.1659	9.96046	10.5806	10.9909	9.16693
AVPR2	6.90657	6.89065	6.67424	6.76851	6.50966	6.51809	6.46916
AWAT1	6.54875	6.6546	6.64215	6.60839	6.49606	6.77798	6.62046
AXIN1	9.38743	8.61335	9.16241	9.1372	8.09905	7.5618	8.5577
AXIN2	6.74069	6.93309	8.39632	7.72457	7.32415	7.95703	6.95299
AXL	14.8706	14.2261	13.2472	15.5606	14.1965	14.6735	14.4647
AZGP1	6.61607	6.68214	6.6003	6.72468	6.6293	9.23312	7.64931
AZI2	9.95871	10.0838	9.60686	10.1481	9.96458	9.86882	9.40976
AZIN1	11.6073	12.0743	12.2118	11.2436	11.6095	11.7741	12.0112
AZIN2	7.89864	7.961	8.88884	7.45257	9.38775	7.31906	7.19224
AZU1	6.95729	6.61991	6.66875	6.63554	6.50964	6.67302	6.63139
B2M	15.1375	15.5022	15.5736	15.2587	15.6362	15.4652	16.0071
B3GALNT1	9.66604	10.3727	7.94224	8.2538	9.82734	9.84775	10.1342
B3GALNT2	9.24	8.77539	9.12623	8.92371	8.37982	9.42934	9.41477
B3GALT1	7.09711	6.5802	6.61073	6.59815	6.63786	7.21633	6.45654
B3GALT2	7.95858	6.58221	6.62147	6.74746	6.67263	7.34803	6.80181
B3GALT4	6.66804	8.71865	7.94167	6.79926	8.27455	6.8537	6.97859
B3GALT6	12.0743	12.0632	11.9903	12.5747	11.2089	12.2933	12.353
B3GALTL	10.0661	8.97447	9.76611	9.82203	8.83994	9.0321	9.7655
B3GAT1	11.0915	6.2556	6.36099	6.29482	6.25513	6.35556	6.33836
B3GAT2	7.0152	6.64588	6.6562	6.67965	6.59822	6.77605	6.8114
B3GAT3	11.989	10.5743	11.7909	11.4871	12.1377	12.6123	12.5771
B3GNT2	8.48097	9.17393	8.69625	8.54937	8.30057	8.18226	8.24911
B3GNT3	6.65059	7.50293	6.80516	6.74263	7.43302	6.82459	6.76671
B3GNT4	7.52466	7.45786	6.84853	6.45652	6.50415	6.5188	6.62988
B3GNT5	10.8817	7.51058	8.76293	7.21585	10.6788	11.1276	10.9221
B3GNT6	6.41965	6.34562	6.41009	6.35193	6.38521	6.83998	6.44801
B3GNT7	8.02668	7.86129	7.82196	7.83268	8.19496	8.71221	7.79496
B3GNT8	7.97809	6.83638	7.1505	7.25941	7.63429	6.99481	7.12271
B3GNT9	10.5799	10.1325	9.4891	10.6931	10.066	7.96438	10.4753
B3GNTL1	9.21952	8.4356	9.9989	8.61301	9.78086	8.73004	8.82644
B4GALNT1	11.4806	11.6491	11.8465	10.5922	10.5059	11.6048	11.5331
B4GALNT3	6.44579	7.0732	6.56273	6.47084	6.29875	7.00129	6.86711
B4GALNT4	8.2996	7.19571	8.15413	6.7912	6.43563	8.20035	6.68415
B4GALT1	8.82617	8.1111	8.92867	8.13345	9.00817	8.70446	10.1713
B4GALT2	12.1718	11.6794	12.2134	12.6512	11.5196	11.9803	12.0123
B4GALT3	11.2003	10.6163	10.7764	10.8837	10.636	11.7904	11.3708
B4GALT4	9.59573	9.61085	9.36208	10.4243	9.91032	9.81626	10.0648
B4GALT5	11.9833	11.6946	12.1708	11.6451	12.196	12.4202	13.1323
B4GALT6	7.28627	7.20964	6.67968	7.13072	7.01326	7.69223	6.69804
B4GALT7	9.66432	8.87881	10.0055	10.038	9.39451	9.47042	10.0995
B4GAT1	11.2915	11.0754	11.41	11.1475	11.1455	11.5657	11.2827
B9D1	11.8264	11.0419	10.6665	10.0897	10.7901	10.4169	11.3177
B9D2	11.1348	9.9013	10.307	11.0391	10.5894	9.97818	11.2404
BAALC	6.36219	6.49144	6.77203	8.3261	12.6344	7.5924	9.98735
BAAT	6.46055	6.50852	6.6969	7.36544	7.69267	6.52554	6.57191
BABAM1	12.8388	12.3104	11.7968	12.2008	12.6429	11.7232	12.2916
BACE1	10.6927	10.7036	10.9918	11.4664	10.071	11.7857	11.8346
BACE2	12.132	11.5313	13.0035	11.1253	13.6604	15.0022	12.9644
BACH1	11.6331	11.3265	11.266	10.2664	10.6945	11.4055	9.86863
BACH2	6.50124	6.65999	6.52462	6.48012	6.72796	6.67004	6.48067
BAD	13.4102	12.124	12.3459	12.8703	12.5146	12.5913	12.9832
BAG1	11.6923	12.1677	11.687	11.8847	10.9981	11.6047	11.8131
BAG2	12.0118	13.1016	12.6269	11.9903	11.4878	10.5251	12.58
BAG3	10.9311	10.2849	9.91909	9.37808	9.47468	9.2456	9.97946
BAG4	8.71671	8.71274	8.26452	8.51761	8.07737	8.37831	7.81015
BAG5	11.1222	11.8547	10.9858	11.8881	11.6379	10.8255	11.6202
BAG6	13.6937	14.5841	13.7609	14.0005	12.9291	13.4838	13.7703
BAGE	8.50558	10.4458	7.19166	7.04332	7.25012	7.11287	7.15978
BAGE4	8.32175	7.47436	7.29761	7.5323	7.62763	7.44229	7.60816
BAHCC1	8.07688	7.6143	9.17194	8.75492	6.65664	8.68122	7.0891
BAHD1	10.7464	10.5524	10.2615	10.8857	11.4055	11.3711	10.8618
BAI1	8.72064	6.76482	6.70396	7.00665	6.78749	6.73882	6.68124
BAI2	9.75156	8.79472	10.385	8.54028	10.8745	11.1448	10.4478
BAI3	6.51073	6.49364	6.4524	6.4484	6.47132	6.42278	6.39034
BAIAP2	10.6203	8.51013	8.54614	9.78412	9.39946	9.7105	8.9385
BAIAP2L1	10.1517	6.47034	10.7606	10.4097	6.60038	10.1594	9.43142
BAIAP2L2	7.10081	6.84585	7.33137	6.74557	6.97619	7.30753	7.1637
BAIAP3	7.13302	6.64594	6.45979	6.43347	6.35758	6.65472	6.36027
BAK1	10.8584	10.1625	10.357	10.457	9.02133	10.1554	9.96773
BAMBI	12.9198	13.2293	15.1508	11.8218	11.2137	16.1625	13.9501
BANF1	12.2342	13.3529	12.1279	12.7123	12.2756	12.102	12.4121
BANF2	6.55903	6.48396	7.00837	6.34122	6.36371	6.48013	6.58954
BANK1	6.60666	6.71827	6.19844	6.24499	6.58093	6.3611	6.31192
BANP	9.50588	9.21393	9.47935	9.63955	9.00367	9.48795	8.93601
BAP1	11.2436	10.5131	11.069	11.4451	10.953	11.0854	11.6132
BARD1	10.1334	10.3539	11.6373	10.6196	10.2726	10.2947	10.6546
BARHL1	6.51467	6.58572	6.49787	6.57938	6.57981	6.79034	6.64824
BARHL2	6.85019	6.68757	6.85063	6.81544	6.97045	6.93112	6.95895
BARX1	6.45658	7.16858	6.53671	6.34837	6.34295	6.45648	6.26429
BASP1	13.6714	13.7454	14.7566	15.0089	15.3603	6.99725	7.94415
BATF	6.85054	6.88058	6.98354	6.96916	6.69294	6.87695	6.89538
BATF2	7.37905	8.78072	9.17919	7.87095	8.89621	7.99927	6.98932
BATF3	9.64134	10.7948	9.95419	9.6115	10.9942	10.4197	8.78262
BAX	10.6835	9.83548	10.7439	11.5552	10.2876	10.3326	10.647
BAZ1A	9.88014	11.0603	10.0132	10.5307	9.52146	10.1716	9.87721
BAZ1B	12.5224	12.5747	11.9773	12.4457	11.7648	12.0744	12.2793
BAZ2A	8.55273	9.0618	8.50321	8.13493	8.16595	8.89189	8.3872
BAZ2B	8.69327	8.44251	8.04888	8.30879	7.82005	8.63051	8.74985
BBC3	10.9223	10.0119	11.6905	9.66932	10.1868	10.3374	10.6084
BBIP1	9.29544	9.6653	8.9733	8.72671	9.30241	8.87865	9.64637
BBOX1	6.58235	6.53371	6.63012	6.73446	6.74171	6.63546	7.05191
BBS1	7.96945	7.83486	8.21535	7.78252	8.29345	8.05027	8.02274
BBS10	10.6845	10.2546	9.46434	10.0945	8.72236	9.49392	9.55246
BBS12	8.61942	8.74233	8.2063	8.98373	8.94851	9.57936	8.74233
BBS2	10.3505	11.5263	10.0571	10.3585	11.1009	11.2404	11.2378
BBS4	10.6344	10.9027	11.3952	11.1039	11.0671	11.7655	11.2363
BBS5	10.2723	9.96688	10.3603	11.1012	10.9602	10.2411	10.5559
BBS7	7.27351	8.41438	7.4348	7.55692	7.35573	7.03119	7.21913
BBS9	8.68008	8.26284	8.31534	9.29812	8.83485	8.87962	8.34356
BBX	11.5712	11.8409	11.633	11.9507	11.6944	12.1375	12.3601
BCAM	6.86073	6.78923	7.1518	6.72983	6.71679	7.00553	7.33668
BCAN	6.74167	6.60904	6.6632	6.71205	6.66161	6.5017	6.49929
BCAP29	11.1923	10.713	10.6017	11.1514	12.2109	11.8829	11.6678
BCAP31	14.2531	13.3963	13.4218	12.9637	13.6392	13.1103	14.2616
BCAR1	10.6967	10.9451	10.64	10.9201	10.518	10.1271	10.2988
BCAR3	10.8459	13.1937	11.7376	12.3756	9.74024	10.6224	10.6283
BCAS1	6.74147	7.1223	7.13829	6.87665	6.97513	6.80394	6.6127
BCAS2	12.1744	12.5645	12.288	12.5164	12.8139	11.7809	13.8256
BCAS3	7.98105	7.51005	7.55334	7.52471	7.45896	8.08457	7.7246
BCAS4	9.04991	8.57383	8.75761	8.70363	8.24239	8.21518	8.70859
BCAT1	8.33888	10.3974	11.0371	10.4348	11.105	8.87601	10.2951
BCAT2	10.3445	11.033	11.1771	10.6301	9.17965	9.56596	10.5859
BCCIP	8.17435	9.95016	8.62544	8.45984	9.15026	8.15845	8.9022
BCDIN3D	9.6072	9.95399	10.0144	9.98586	9.94338	10.5818	10.2459
BCHE	10.2448	8.06312	6.41392	10.6632	9.32327	12.3664	9.12156
BCKDHA	11.1886	9.92694	10.8118	10.2289	11.6712	10.9369	11.6544
BCKDHB	8.33579	9.68562	8.87801	8.50536	8.27463	9.25915	9.26587
BCKDK	11.2244	10.5483	11.0614	11.3698	11.2282	10.2628	10.8452
BCL10	6.99949	7.46899	7.40143	7.14877	7.03425	7.15408	7.22533
BCL11A	6.48911	6.65698	6.62187	6.79694	6.54128	6.5289	6.54534
BCL11B	6.63523	6.58128	6.46129	6.58881	8.39273	6.51548	6.5709
BCL2	7.3317	6.95083	7.49135	8.48691	7.58256	8.32877	7.67961
BCL2A1	9.208	8.95654	9.34384	10.0709	10.5813	12.3798	9.42286
BCL2L1	10.4269	8.54235	8.37839	10.2556	9.49337	8.08071	8.81829
BCL2L11	9.01305	8.68636	9.65959	7.99058	8.48282	9.97365	9.11878
BCL2L12	12.1129	11.5803	12.0259	12.6294	12.1128	11.972	12.3985
BCL2L13	8.31288	8.6352	8.89566	8.44342	8.50211	9.10145	8.44314
BCL2L15	7.22041	6.91224	7.27602	7.17201	7.19161	7.12621	7.17047
BCL2L2	10.0182	11.6313	10.0452	11.2526	10.5102	10.8954	10.3655
BCL3	12.5819	13.7769	13.0449	12.0929	13.0873	13.4102	12.4961
BCL6	9.36208	10.7915	10.8218	11.0842	11.8039	11.8479	10.9544
BCL6B	6.56362	6.5304	6.64177	6.82813	6.58253	6.9771	6.79496
BCL7A	9.09405	9.02654	8.12127	7.21116	8.76003	6.94594	7.72987
BCL7B	11.9777	12.2902	11.1356	12.0603	11.5578	11.473	11.4269
BCL7C	9.09297	8.39863	8.79459	9.25868	8.92481	8.67536	8.84223
BCL9	8.66738	7.83414	9.47561	8.21695	9.27117	11.1196	10.407
BCL9L	9.2596	9.33749	9.24009	9.37566	8.42499	8.82524	9.8636
BCLAF1	12.7902	13.2106	12.8909	12.5109	12.1472	12.1784	12.7502
BCO2	6.55999	6.93342	6.90216	7.08286	7.10014	6.56972	8.42964
BCOR	7.48312	9.65638	8.41628	8.61335	8.14049	8.30989	8.68046
BCORL1	10.0549	9.96154	10.3741	9.08672	9.35289	10.2138	9.51748
BCR	8.43612	7.72146	8.98649	7.57988	8.7858	9.09696	8.56453
BCS1L	11.5788	11.4113	12.1874	12.0076	11.6035	11.3655	11.4149
BDH1	7.13734	10.075	10.6384	9.13824	8.94236	9.21458	10.5699
BDH2	7.6651	6.83021	6.85199	7.04639	7.29183	7.23062	6.90561
BDKRB1	11.4303	9.92142	7.44277	12.8217	14.5053	8.21488	6.47511
BDKRB2	8.48396	9.1934	8.54089	6.71989	12.1585	11.407	6.6533
BDNF	8.96979	9.7872	8.48208	10.3174	8.93997	7.14451	6.98085
BDP1	8.46076	9.78843	8.45217	8.63736	8.23009	8.39225	8.60801
BEAN1	7.25358	7.10822	7.2288	7.1234	7.07321	7.17144	7.38209
BECN1	12.2036	11.9082	11.4934	11.7392	11.8227	11.6769	12.119
BEGAIN	8.32237	8.70535	7.37048	8.40939	11.9309	9.16716	8.12349
BEND2	6.64838	6.37827	6.28409	6.35606	7.12271	6.39075	6.23691
BEND3	8.37526	8.77914	8.58031	8.76048	8.2861	8.30083	8.26484
BEND4	7.22033	7.93685	7.24485	6.52136	6.58335	6.39696	6.53341
BEND5	6.7056	7.20333	6.83754	7.68061	7.35696	8.76601	8.84884
BEND6	8.5765	8.10486	8.34072	9.31247	7.96255	8.23705	7.59494
BEND7	9.39855	7.38951	7.70906	7.0281	8.44061	7.44085	7.99156
BEST1	6.64103	7.06141	6.90024	6.63526	8.24899	6.90014	6.63936
BEST2	7.32275	7.3276	7.37552	7.38657	7.38785	7.29743	6.93131
BEST3	7.34038	6.97857	7.27567	7.04792	8.06803	7.09762	7.35563
BEST4	7.84572	6.68069	7.11454	6.70933	7.14081	6.65841	7.00443
BET1	8.37172	9.48641	10.2999	9.51906	9.72337	9.12214	8.61003
BET1L	8.49603	8.46914	8.66924	8.77253	8.25971	8.20729	7.99655
BEX1	11.2137	11.5001	8.44308	6.53775	14.2305	8.83954	11.67
BEX2	8.01932	9.14025	6.80298	7.08938	12.8435	9.39414	9.40379
BEX4	6.5004	6.80279	6.5308	7.4044	8.57632	6.90437	6.53954
BEX5	6.38655	7.13128	6.44482	7.83403	7.74519	6.54339	6.42135
BFAR	11.9875	11.3604	11.8604	12.1966	11.6367	11.5055	11.2162
BFSP1	10.9733	9.86452	10.4445	7.36749	8.41864	13.5636	10.2158
BGLAP	10.4705	8.41029	9.10106	8.74083	8.83556	8.85116	9.06665
BGN	6.88564	8.41273	6.74801	7.89728	6.73597	7.41258	6.9007
BHLHA15	6.76256	6.70828	6.64762	6.70637	6.71934	6.92909	6.9013
BHLHA9	7.03649	6.90314	7.11966	6.99594	6.98249	7.08589	7.02695
BHLHB9	6.8004	7.6955	7.21156	7.26063	7.13649	6.98429	8.29593
BHLHE22	6.49799	7.37117	6.60165	6.4702	6.5149	6.98248	6.35487
BHLHE23	11.5548	11.3228	11.4521	11.2157	11.4003	11.5333	11.7419
BHLHE40	11.3662	11.6468	10.2087	10.3615	11.8036	11.0166	11.162
BHLHE41	8.43123	8.67987	8.90239	10.239	12.4388	9.8862	12.1533
BHMT	6.49468	6.78161	6.72184	6.68789	6.66304	6.62578	6.67962
BHMT2	6.67581	6.54375	6.56251	6.67034	8.75268	6.74095	6.47637
BICC1	6.5319	6.79402	7.25102	6.91687	7.05917	6.90408	6.80748
BICD1	7.11393	7.85713	8.46117	7.47895	7.28137	8.38381	8.43814
BICD2	11.6104	11.7484	11.8595	11.8392	11.9833	11.9029	11.9118
BID	12.9544	13.6344	13.4753	11.4122	13.3492	11.3349	11.6601
BIK	8.19837	7.41014	6.45516	6.38085	6.46631	6.45218	7.03013
BIN1	10.3777	9.48221	10.5012	9.58608	10.4261	9.68432	9.4493
BIN2	6.75629	6.78275	6.94489	6.90922	6.73121	6.79246	6.80657
BIN3	11.1036	10.1358	11.0071	10.5799	11.2232	13.1003	10.3936
BIRC2	10.6167	12.0775	11.3586	12.5637	10.425	10.6546	11.3724
BIRC3	9.84379	8.60617	9.677	10.8131	7.58365	9.26694	9.77757
BIRC5	14.7513	14.7967	14.9978	15.3445	14.6848	15.2547	14.947
BIRC6	9.18907	8.8606	8.83589	8.73777	8.68973	8.87523	8.8971
BIVM	11.2256	9.52481	11.0618	9.80164	11.1123	10.4969	9.72003
BLCAP	10.0088	10.1816	9.95668	11.4561	9.65609	9.42022	9.51164
BLID	7.28345	6.86921	7.36894	8.33152	9.42495	7.04806	7.00971
BLK	6.49578	6.64717	6.5944	6.5816	11.5471	6.51666	6.52336
BLM	10.272	11.9998	11.64	10.7292	11.0594	11.3288	11.1732
BLMH	11.6349	12.353	11.6972	10.3036	10.1575	11.0847	11.796
BLOC1S1	10.3108	9.9939	9.46923	10.2816	10.949	10.4757	9.95668
BLOC1S2	13.3652	13.138	12.1919	12.1845	12.8621	12.0795	13.3105
BLOC1S3	8.86722	8.68577	9.51475	9.31815	9.61595	8.99559	9.40777
BLOC1S4	10.5577	11.182	10.9854	10.7655	10.0227	10.6429	10.8792
BLOC1S5	9.52739	10.077	10.2	10.1281	9.31645	9.51668	9.64663
BLOC1S6	13.2005	12.3203	13.4024	13.3562	13.5734	13.4977	13.64
BLVRA	15.0015	14.3193	14.7818	14.0901	14.6759	14.6954	14.0591
BLVRB	14.2747	13.6	14.9014	13.6674	14.5669	12.9521	13.2777
BLZF1	7.23814	7.65759	7.67741	7.52212	7.38679	7.83163	7.58798
BMF	6.975	6.96823	7.18106	6.69562	7.12282	7.57872	7.37647
BMI1	10.1891	9.17446	9.19817	9.81913	10.1065	8.76345	9.54529
BMP1	9.62321	7.56142	7.97826	8.16476	7.76364	9.1095	8.80208
BMP2	6.42074	8.28493	8.09586	6.76622	9.20933	8.20088	6.46544
BMP2K	7.44696	8.89891	8.58022	8.67081	8.43901	7.55395	7.87548
BMP4	7.1097	10.1218	7.71987	7.32999	6.66878	8.36392	6.70119
BMP5	7.08274	11.9309	7.42901	6.42117	6.58196	6.59661	6.98316
BMP6	6.77901	7.00834	6.88482	6.69671	7.13213	8.28081	8.09958
BMP7	8.29108	8.53626	9.97306	6.71295	6.58978	6.61538	6.54522
BMP8B	9.41205	8.93379	9.50002	9.25633	9.53936	10.5855	9.15141
BMPER	7.43174	6.87555	6.61065	12.3692	9.13972	6.89986	7.42269
BMPR1A	9.595	9.74373	9.29515	9.08596	9.00566	9.25341	10.1462
BMPR1B	6.53393	6.53464	6.49431	7.12399	6.62798	6.82411	7.19453
BMPR2	8.59962	8.48726	8.2328	8.62141	7.36747	7.72481	7.63698
BMS1	9.44961	10.3102	10.1984	10.6696	10.3154	10.0946	9.62693
BNC1	6.53456	6.82025	6.51934	6.35209	6.79068	6.49712	6.71459
BNC2	8.53636	7.91191	6.95436	8.90505	8.21946	8.42752	8.61815
BNIP1	9.85112	10.1623	9.9834	10.5699	10.2361	9.93064	9.8939
BNIP2	12.6801	12.6476	12.9783	13.1039	12.4772	12.4182	13.1737
BNIP3	12.3992	15.9652	14.1683	14.7856	14.8752	12.7268	15.0548
BNIP3L	10.8237	12.0152	11.6053	12.0332	12.2315	10.3193	11.5672
BNIPL	6.71884	6.52548	6.87132	6.96183	6.68564	6.87316	6.83989
BOC	6.87213	6.73969	7.02485	6.722	6.61643	6.82213	7.35803
BOD1	11.6841	11.1485	12.1416	12.5943	11.6207	11.0676	11.6064
BOD1L1	9.36838	10.3068	9.84268	10.0882	10.2177	9.68758	9.29922
BOK	6.9111	9.54088	9.3867	6.61965	6.70392	8.11465	6.64512
BOLA1	9.92055	9.25762	9.65444	9.67017	9.91077	10.3301	7.58089
BOLA2B	13.7107	13.398	13.3272	13.4306	13.6094	12.8999	12.9407
BOLA3	12.8709	12.9536	12.2868	12.9907	12.8864	12.3278	12.8951
BOP1	11.5386	11.2591	11.7885	11.5035	10.8477	10.791	11.9029
BORA	9.54961	10.7205	10.9605	10.0954	11.1213	9.87172	9.60751
BPGM	10.1575	11.1711	11.5836	11.162	11.0034	11.1925	11.4634
BPHL	11.0245	10.8421	11.1506	10.7142	9.21608	10.68	10.791
BPIFA1	6.69013	6.73092	6.64934	6.69384	6.65483	6.71843	6.50235
BPIFB1	6.51443	6.5832	6.59791	9.20246	6.65511	6.76835	6.61601
BPIFB2	7.01624	7.01477	8.25455	7.3019	7.00916	7.71239	7.04511
BPIFC	6.64326	6.65666	6.7333	6.88879	6.63718	6.76077	6.95557
BPNT1	9.63595	8.64527	9.3669	9.43546	8.96375	9.91463	9.19176
BPTF	8.79851	7.5098	8.0847	7.79848	8.1812	8.72865	8.23356
BRAF	7.77457	8.66047	8.21832	8.41248	8.43376	8.38934	8.54228
BRAP	8.54325	9.32288	8.5771	9.24116	8.81521	8.37403	8.3691
BRAT1	13.9598	13.7847	13.7365	13.3936	13.1459	13.7144	13.5901
BRCA1	10.9509	11.2593	12.0028	10.9513	11.0385	10.5477	11.417
BRCA2	7.41071	8.2299	8.88197	8.19437	7.97306	7.54977	7.47539
BRCC3	11.664	11.73	11.3852	10.5246	10.9545	10.4699	11.6776
BRD1	10.2441	10.277	11.4854	10.4866	10.4008	11.3162	10.5558
BRD2	13.7825	14.4753	14.3609	14.457	13.3224	14.5346	14.3185
BRD3	10.3515	9.21705	10.2507	9.89662	9.47038	9.91837	9.81501
BRD4	8.79011	9.48408	9.34184	10.3057	9.06053	9.17512	9.40624
BRD7	13.2176	13.6234	13.3984	13.219	13.0652	13.181	14.0432
BRD8	12.4476	12.7928	12.9151	12.2771	12.0239	12.3905	12.4013
BRD9	9.78867	9.47821	9.76531	9.86001	9.38963	9.2681	9.42707
BRDT	6.94146	6.56332	6.51544	6.37893	6.40823	6.46334	6.52659
BRE	10.4013	10.1678	9.90908	10.2742	10.6731	10.0519	10.2205
BRF1	9.87472	10.7887	10.2312	10.6574	10.4318	10.3877	10.5158
BRF2	9.20176	8.96783	9.41333	9.54961	9.13789	8.85333	8.97447
BRI3	12.8965	11.0911	12.5012	14.0274	13.4177	11.5503	11.9983
BRI3BP	8.94651	9.64787	9.32823	9.10202	9.37187	8.99375	8.97238
BRICD5	9.67301	9.01324	9.58714	8.66928	9.00071	10.0923	9.30612
BRINP1	6.57024	6.50201	6.47382	6.70868	8.14626	6.56916	6.84054
BRINP3	7.0548	7.52406	6.47812	6.39536	6.46348	6.62057	6.39571
BRIP1	7.95145	8.86552	8.58588	8.7064	8.28684	8.28524	8.319
BRIX1	12.0656	13.4259	13.1769	12.3484	12.2108	12.248	11.6535
BRK1	14.7025	14.9812	14.1485	14.4578	14.5189	14.7206	14.5539
BRMS1	10.7463	10.2943	10.6057	11.0694	10.9526	10.4141	10.7017
BRMS1L	7.59018	8.83661	7.67982	8.20313	7.0836	7.55663	7.75278
BROX	9.13989	8.44084	8.38351	9.49444	8.88785	8.63575	8.77122
BRPF1	8.34291	8.37419	8.28906	8.723	8.29389	8.31599	8.14662
BRPF3	7.16901	7.66423	7.23128	7.5451	6.73321	6.92235	7.0765
BRSK1	7.90858	6.92171	7.13464	7.89044	7.57616	7.9999	7.65341
BRSK2	9.33069	7.43686	8.93791	8.34893	6.78252	7.27162	6.86096
BRWD1	8.44916	8.32253	8.86245	7.87193	8.30944	8.74973	8.26432
BRWD3	7.20625	9.15591	8.25221	7.65143	7.57336	8.58098	8.08306
BSCL2	10.9858	9.96033	10.9829	10.5266	10.8393	10.8303	10.9523
BSDC1	8.86284	8.77244	9.17008	9.16648	9.07519	9.01474	9.3128
BSG	13.0082	11.3933	12.2381	12.5919	12.4736	12.9514	12.905
BSN	6.68929	6.67211	6.64632	6.70401	6.67203	6.97404	6.53735
BSPH1	6.66046	6.72644	6.74731	7.55103	6.65212	6.79627	6.9637
BSPRY	6.64332	6.67255	6.48536	9.04151	6.60892	6.76959	6.66935
BST1	6.96626	6.89693	6.7695	7.02707	7.33904	6.77639	7.95831
BST2	9.44995	12.4798	13.4572	7.08128	6.9521	11.2764	7.79095
BSX	7.07245	6.82302	6.82773	7.04467	6.8181	7.01721	7.12811
BTAF1	8.2859	9.67837	8.31401	8.32446	8.6711	8.58624	8.786
BTBD1	12.5923	13.3636	12.6731	12.8652	12.9566	12.59	13.4958
BTBD10	10.3299	10.9557	9.11987	9.98829	9.47538	8.7486	9.20686
BTBD11	7.27005	7.81749	7.7773	6.96063	8.6547	6.32448	6.53822
BTBD16	6.55227	6.60214	6.51573	6.44341	6.8366	10.6627	8.84099
BTBD17	6.72553	6.64182	6.59346	6.71272	6.93997	6.69496	6.56765
BTBD19	7.08336	6.65928	6.7855	6.70564	6.855	6.62336	6.74626
BTBD2	11.0472	9.33361	10.1859	10.4974	10.2436	10.1584	10.3785
BTBD3	9.88625	10.4461	9.36654	9.08163	8.2312	11.7191	11.79
BTBD6	8.37852	13.9951	12.6156	14.708	13.9652	12.8809	13.7144
BTBD7	8.27028	8.41772	8.2313	8.67197	8.53155	8.13013	8.28581
BTBD8	6.63266	7.00305	6.8782	6.94665	6.99686	6.87786	6.61574
BTBD9	8.25031	7.86145	7.7926	8.02782	7.97549	7.9047	8.64976
BTC	6.41421	6.63816	6.33463	7.14977	7.1586	7.01325	8.1406
BTD	7.59743	7.52418	7.24353	7.64385	7.07737	7.89984	7.59975
BTF3	13.563	13.8783	13.4664	13.18	13.2362	13.5475	12.9451
BTF3L4	9.24662	9.15608	9.52705	9.00423	8.82001	9.26395	9.49348
BTG1	9.00853	11.7977	10.4354	10.1309	10.0394	10.7839	10.062
BTG2	10.2149	8.19074	8.56358	7.33777	8.6186	10.1842	10.174
BTG3	13.4574	13.2172	14.0551	14.1533	14.6051	14.4537	13.851
BTN2A1	8.64402	8.9041	8.67047	8.75502	8.19659	8.07268	8.68291
BTN2A2	8.37962	8.39672	8.16898	7.68674	7.69463	8.31004	8.51761
BTN3A1	7.41734	7.7289	7.96985	7.50309	7.66349	7.62904	7.80503
BTN3A2	8.98356	10.1252	10.2712	9.68626	9.95569	9.72582	10.1833
BTNL10	6.94381	7.89287	6.9583	6.99703	6.86804	6.98264	7.02762
BTNL2	6.97265	6.82041	7.03844	7.10418	6.97545	7.00099	7.03269
BTNL8	6.70418	6.73851	6.63947	6.68995	6.80302	6.70432	6.70354
BTRC	9.14546	9.4295	8.30971	8.31692	8.40107	8.61632	9.16265
BUB1	11.5992	12.2955	11.8505	12.1113	11.648	11.3461	12.0585
BUB1B	11.1296	10.8904	10.9195	11.3979	11.1906	11.2334	11.4578
BUB3	11.5953	13.1755	12.35	13.0044	12.4848	12	12.4041
BUD13	10.6693	11.8895	11.6824	11.9222	10.5487	10.9398	11.7268
BUD31	12.8771	12.9531	12.6943	13.0727	12.2914	12.5599	12.8361
BVES	7.07251	8.20414	9.16009	8.22023	8.61242	8.41146	11.8234
BYSL	11.6304	12.0191	11.9285	12.203	10.7432	11.0696	11.5125
BZRAP1	6.66899	6.54416	6.54834	6.75724	6.78811	6.73723	6.71129
BZW1	11.593	13.3242	11.159	12.567	12.0025	11.8952	11.674
BZW2	12.8056	13.6326	13.5199	13.4312	12.8462	14.6235	13.2468
C10orf10	11.0401	8.36567	7.69267	11.0804	12.4039	10.3335	11.4989
C10orf107	7.24428	6.99953	6.62147	6.99394	6.57875	6.82183	7.11964
C10orf11	6.7377	6.4341	6.60305	6.54544	9.37961	7.4998	8.21832
C10orf111	6.66168	6.51718	6.92155	6.45867	6.64715	6.42777	6.31075
C10orf12	7.83169	8.83853	7.48253	8.18902	7.69201	7.06698	7.92015
C10orf120	6.7069	6.72129	6.69323	6.77405	6.66476	6.74694	7.18404
C10orf126	6.47705	6.43271	6.44231	6.49442	6.27447	7.35323	6.54069
C10orf128	6.53185	6.46103	6.51077	6.5434	8.11302	6.48178	6.50322
C10orf2	8.13141	9.78407	8.05039	8.0083	7.95679	8.10134	8.30273
C10orf25	6.54014	7.11042	6.78188	7.72119	6.93547	6.5887	6.9224
C10orf32	11.2939	11.4939	9.89791	11.1451	11.4655	11.0777	11.6867
C10orf35	12.2834	9.50461	9.51928	7.30526	6.62139	8.88352	11.7197
C10orf53	6.90591	7.21088	7.33677	7.06617	6.98652	7.03458	7.18752
C10orf54	9.54405	9.27191	8.84199	8.11427	7.95895	7.97256	7.76341
C10orf55	6.35197	7.78496	7.01271	6.31312	6.66536	6.47807	6.92467
C10orf67	6.62621	6.62043	6.72769	6.96356	6.82456	6.89748	6.61773
C10orf71	6.56668	6.73821	6.76984	7.49779	6.67671	6.69676	6.57113
C10orf76	10.8082	11.0259	10.6571	10.2191	11.0752	10.3419	11.1796
C10orf82	6.80732	6.89898	6.88023	6.89821	6.67577	6.89819	6.60413
C10orf88	9.41007	10.8962	9.87943	10.7639	10.5908	10.1137	10.4377
C10orf90	7.04238	7.11713	6.89339	8.1071	9.4765	9.6095	7.47559
C10orf91	6.9592	6.80126	6.99476	6.80215	6.87225	6.73446	6.96487
C10orf95	6.66731	7.18629	6.92804	6.72424	6.68532	6.69085	7.04571
C10orf99	6.77033	6.61138	6.7244	6.89773	6.67615	6.74447	6.78943
C11orf1	8.98022	10.0844	10.0194	10.4354	9.2118	8.44794	9.57198
C11orf21	7.38387	7.22707	7.31032	7.15569	7.31107	7.27954	7.22992
C11orf24	12.8669	13.0152	12.5985	13.7112	13.2851	14.4971	12.7732
C11orf30	9.25157	8.48256	9.40136	8.90923	7.77519	9.18844	8.43797
C11orf31	14.9482	14.5174	13.8472	14.8295	14.9218	14.7486	14.7882
C11orf40	6.34924	6.38526	6.34606	6.26328	6.32783	6.36266	7.29816
C11orf42	8.39815	7.98253	7.81895	8.27016	8.1592	8.14533	8.33651
C11orf44	6.57598	6.59444	6.78015	6.69085	6.86577	6.40996	7.49036
C11orf45	7.43471	7.55048	6.97178	6.54776	6.70011	6.6509	7.07327
C11orf49	10.0661	9.53076	9.67907	9.47798	10.034	9.62873	10.1114
C11orf52	6.53703	7.08659	6.61482	7.62916	6.50466	6.53924	6.60956
C11orf54	9.09235	9.50923	10.0983	9.16575	8.42944	8.99869	9.64004
C11orf57	8.34616	9.39284	9.3327	9.06471	7.63997	8.17129	9.29186
C11orf58	11.7538	11.6981	11.7625	11.6502	11.5899	11.7612	11.1428
C11orf63	6.82796	7.67452	7.19387	7.70752	6.87884	7.16038	7.87636
C11orf65	7.03885	7.20067	7.55399	7.20621	7.26468	6.86486	7.25025
C11orf68	11.4163	10.6875	11.0174	12.7459	10.941	11.3604	10.9392
C11orf70	8.2478	7.35531	7.18383	7.74233	7.91697	7.56434	8.25848
C11orf71	9.72973	11.5834	10.4345	7.78789	8.66516	8.71829	10.1909
C11orf73	13.1689	13.5595	13.3161	13.2687	12.3414	12.0783	12.7958
C11orf74	10.177	9.62744	9.39788	10.5029	10.195	9.83931	9.63544
C11orf80	7.59182	7.18894	7.39301	7.42972	7.3452	7.14756	7.70415
C11orf84	8.4222	9.00868	8.27577	8.292	7.93147	8.04851	8.40877
C11orf85	6.69652	6.98813	7.00834	6.81771	6.86915	6.82655	6.868
C11orf86	6.70331	7.15108	6.73235	6.72375	6.63975	6.64903	6.82585
C11orf87	6.38582	6.51023	6.41553	7.08061	6.82554	6.45083	7.09185
C11orf88	6.65107	6.55148	6.68081	6.73004	6.65928	6.68642	6.97687
C11orf91	6.92719	6.93835	6.98318	6.76166	7.16858	6.83509	6.83405
C11orf94	6.75177	7.0072	6.92546	6.97831	6.91891	6.81774	7.02391
C11orf95	9.33906	8.77757	9.10313	9.36497	8.99226	9.30302	9.29949
C11orf96	8.38351	9.33088	8.09723	13.8636	12.9067	8.53464	7.74121
C12orf10	12.0462	11.6079	11.6756	11.8327	12.2659	12.0654	11.3137
C12orf29	10.3859	10.1187	10.4811	10.1546	10.2338	10.6757	10.259
C12orf4	9.96312	10.5456	10.5086	10.8452	10.6324	10.2871	10.1633
C12orf40	6.79959	6.81966	6.61528	6.65177	6.85553	6.79629	6.6703
C12orf42	6.51588	6.41701	6.56685	6.43145	6.40072	7.37519	6.44261
C12orf43	8.23857	8.61174	8.03621	8.471	8.16278	7.77029	7.72339
C12orf45	11.8036	12.8394	11.5169	12.0235	12.1097	11.5351	10.9837
C12orf49	9.60245	9.96485	8.92103	9.82164	9.99137	8.98673	9.19234
C12orf5	7.96011	7.24896	7.6394	8.84045	8.43979	8.96101	8.55369
C12orf50	6.80324	6.51326	6.47456	6.40575	6.58279	6.45341	6.47938
C12orf54	7.0441	6.72135	6.62728	6.70627	6.5905	6.74946	6.76984
C12orf56	6.61939	7.18646	6.63931	7.95567	6.57071	6.78739	6.66045
C12orf57	10.7299	14.0585	13.9336	14.2532	14.3011	14.8187	14.3172
C12orf60	6.84583	7.68126	7.70839	7.64659	7.62934	8.20576	7.03064
C12orf65	11.2119	11.721	11.8783	11.0527	11.2004	10.7587	10.8175
C12orf66	8.04425	7.75687	7.67632	8.04326	8.14814	8.3081	7.6067
C12orf71	6.58719	6.58962	6.46322	6.60183	6.56766	6.67076	6.62931
C12orf73	10.7632	10.8212	10.4735	10.3722	10.2849	10.5049	9.90089
C12orf74	6.69049	6.69959	6.68051	8.65867	6.57576	6.7758	6.66948
C12orf75	12.9866	11.6915	10.9501	13.3436	12.0662	11.5192	10.8859
C12orf76	10.3347	9.62701	9.83391	8.88104	9.70124	10.4941	9.35397
C12orf80	7.08507	6.53569	6.43856	6.75173	6.75434	6.50607	6.90794
C14orf1	8.9165	10.9705	10.1164	10.0773	10.9331	10.3875	10.247
C14orf119	6.77468	6.74223	6.72583	6.60502	6.84755	6.73491	6.80543
C14orf132	10.5617	8.03942	9.93679	11.1928	12.1062	10.0037	9.31693
C14orf142	8.29774	10.104	8.29274	8.67009	8.67689	8.56622	8.25417
C14orf159	9.14309	8.93378	8.8629	8.41573	9.42717	7.93079	8.47533
C14orf166	13.9959	14.2113	14.0946	14.9851	14.0005	14.1562	14.4139
C14orf169	11.5424	10.351	6.5331	6.63309	11.1771	6.61228	6.82688
C14orf177	6.43571	7.20323	6.51013	6.41438	6.45518	6.39831	6.44633
C14orf180	6.71335	6.87284	6.97244	6.72637	6.65349	6.71623	6.86372
C14orf2	12.4989	12.447	12.1935	11.9768	13.655	12.4669	12.5282
C14orf28	6.93195	6.63913	6.46277	7.68638	7.16914	7.26183	6.94778
C14orf37	7.80195	6.7989	6.5356	7.92554	8.03269	6.48302	7.37864
C14orf79	7.803	7.48875	7.28048	8.35323	7.7613	7.52777	8.00042
C14orf80	10.7211	11.887	10.9567	11.674	11.4714	11.0062	10.8982
C14orf93	9.60276	11.1075	10.2836	10.3197	10.3197	10.8393	9.31156
C15orf39	9.01011	10.5903	10.6823	10.3433	10.0554	9.96624	10.0007
C15orf40	10.6834	11.6689	11.3874	11.5334	11.0547	11.57	11.3577
C15orf41	8.77033	8.58916	7.37194	8.67799	8.9606	8.11701	8.25636
C15orf48	7.49597	6.6837	6.76404	8.10491	6.49734	6.49565	6.56172
C15orf52	14.2017	10.9858	12.1915	13.2373	13.8696	13.2362	13.952
C15orf54	6.50523	7.66613	6.44127	7.01624	6.50014	6.53965	7.08781
C15orf57	9.16913	8.95147	8.05089	8.78606	8.41699	8.82301	9.14119
C15orf59	9.53284	7.5195	8.64613	9.24831	8.36443	8.25977	8.37687
C15orf61	11.1991	11.473	10.8554	11.6373	11.0536	11.5614	11.681
C15orf62	6.91449	6.92161	6.78924	6.8288	6.81099	7.1645	6.89496
C15orf65	8.7402	7.21163	8.44251	8.06717	8.50853	8.41405	8.05445
C16orf13	13.6531	13.8333	13.2592	13.4002	13.1988	13.3129	13.0243
C16orf45	10.7861	10.7804	10.5805	11.7206	13.0815	11.3745	9.41163
C16orf46	6.44553	7.52377	6.50302	6.35439	6.45891	6.4728	6.4574
C16orf52	9.46416	9.10167	10.4663	9.75851	10.2765	12.2204	9.31249
C16orf54	6.73004	7.88028	10.1739	6.60571	6.79669	6.51405	6.54076
C16orf58	10.585	10.0815	10.5418	10.6907	10.7155	10.6531	9.94404
C16orf59	11.9914	12.423	12.1699	11.5793	11.0108	11.3602	10.9062
C16orf62	10.5138	8.28684	7.7829	8.38087	9.74013	8.63958	8.54697
C16orf70	10.72	11.3243	10.6113	10.4587	10.9639	10.0957	10.803
C16orf71	6.65306	6.61791	6.55934	6.50789	6.63953	6.43013	7.50743
C16orf72	11.5725	10.9254	11.9168	11.0769	11.6254	11.1769	10.7086
C16orf74	9.63339	9.6041	9.61217	8.64095	6.69402	7.56092	8.84368
C16orf78	6.96225	6.89076	6.89334	6.84032	7.0903	6.88279	6.88936
C16orf82	6.86241	6.70489	6.76291	6.76034	6.64489	6.73934	6.75179
C16orf86	6.76229	6.81669	7.43697	7.06271	8.03142	7.46061	7.14829
C16orf87	10.4671	12.2925	10.913	10.231	9.65423	10.5837	10.8829
C16orf89	7.36648	7.5171	7.48908	7.34803	7.82258	7.30579	7.25871
C16orf90	6.97084	7.14119	6.95477	6.97008	6.97987	6.97281	7.0772
C16orf91	13.1931	12.8472	13.2105	12.7684	12.0152	12.8109	12.2427
C16orf93	8.7686	7.91787	8.52288	7.33709	8.08615	7.66115	8.24586
C16orf95	13.0923	12.0392	12.1526	12.0594	11.8595	13.0503	11.7185
C16orf96	6.66125	6.72779	6.66487	6.7138	6.63948	6.5626	6.67062
C17orf100	7.84502	8.93448	8.75902	7.23456	7.28186	7.88647	8.39494
C17orf104	6.371	6.26809	6.24014	6.34414	6.29179	6.32586	7.2908
C17orf105	6.90693	6.66908	7.11704	6.89769	6.92351	6.78135	6.81604
C17orf107	7.2839	7.74709	7.48391	7.03608	6.94692	7.83811	7.84901
C17orf49	12.4615	12.4202	11.8573	11.6222	12.1636	12.3286	12.6712
C17orf50	6.94043	7.07882	7.1678	6.99975	7.06317	6.88533	6.93766
C17orf51	8.55268	8.75925	8.08506	8.69635	8.86686	8.01145	8.84322
C17orf53	7.81236	7.69984	7.755	7.81395	7.52857	7.23969	7.72134
C17orf58	9.0651	8.92439	9.4387	9.15328	8.97375	9.54405	9.13226
C17orf59	9.53831	8.72159	9.16282	8.7056	8.90086	8.97348	9.4106
C17orf62	9.67635	8.93373	9.68397	9.53385	9.17025	9.73197	9.9723
C17orf64	7.03816	6.70368	6.73525	6.73807	6.75026	6.78158	6.93623
C17orf67	7.58968	7.32307	7.10277	7.43992	7.49387	7.28426	7.02395
C17orf70	10.9518	9.72772	10.6396	11.041	9.35327	11.1711	11.5874
C17orf74	8.33163	7.54878	8.19199	7.93845	8.09974	8.07753	8.16099
C17orf75	11.1055	11.1302	9.63967	9.32314	9.25022	9.42799	9.87463
C17orf80	9.13759	9.29691	9.11679	9.59719	8.73164	8.96894	9.21352
C17orf82	8.16515	9.22367	7.36834	8.21901	7.75361	10.2738	8.66363
C17orf85	9.48575	10.1833	9.53269	8.79516	8.58427	8.72817	9.51451
C17orf89	14.7405	14.1586	14.2736	14.554	14.4881	14.6315	14.419
C17orf96	10.4945	11.7515	11.6055	10.2563	10.8461	11.7751	11.1451
C17orf97	9.97114	8.66278	8.72475	8.42397	8.56228	7.44102	8.8451
C18orf21	11.2467	11.0711	10.5057	11.602	10.6741	10.5619	10.777
C18orf25	8.94802	10.3543	9.20642	9.87968	9.1307	10.2648	9.46
C18orf32	8.03857	8.85238	8.01064	8.2703	8.02543	8.42692	8.17492
C18orf54	7.74914	8.10783	8.50062	9.02722	8.52612	8.73282	7.79498
C18orf65	6.41347	6.83262	6.64745	6.41873	6.58444	7.07893	6.44729
C18orf8	10.2631	10.2176	9.48942	9.72836	9.69114	9.41333	9.45312
C19orf12	9.89667	9.51233	9.44614	10.0809	9.58353	9.13183	9.7114
C19orf18	6.49926	6.60654	6.52333	6.7912	10.2945	6.57052	6.95842
C19orf24	14.2569	13.6339	13.592	14.38	14.3147	13.6757	14.2532
C19orf25	9.58522	8.34076	8.69353	8.68871	8.88575	8.28446	9.34278
C19orf26	6.73073	6.76602	6.73354	6.77868	6.74791	6.63756	6.66893
C19orf33	14.929	7.56242	6.87999	6.90458	6.73838	6.76282	6.87311
C19orf38	6.55938	6.63271	6.63678	6.80287	6.63212	6.49698	7.00928
C19orf40	7.29236	7.90971	7.07948	7.48041	7.89662	6.98706	7.18521
C19orf43	10.901	10.2276	9.98246	10.9116	10.5018	10.1448	10.6217
C19orf44	9.69486	9.22738	9.8836	10.0852	10.0504	10.0569	10.0773
C19orf45	6.64999	6.75021	6.5275	6.63401	6.60798	6.80535	6.56369
C19orf47	7.57591	7.80059	7.51726	7.82096	7.21326	7.22166	7.51794
C19orf48	12.0689	11.9372	12.4109	12.6725	12.5568	12.1708	12.1067
C19orf52	10.6736	10.4409	10.3207	11.1105	10.1037	9.99078	10.6211
C19orf53	7.96594	7.44107	7.51519	7.58391	7.45686	7.51933	7.63741
C19orf54	7.44495	7.58036	7.68439	7.36652	7.50761	7.27067	7.33299
C19orf57	8.5688	8.5681	9.20246	9.11764	9.62579	9.76379	9.26852
C19orf60	12.3218	10.5486	11.3098	10.383	12.3429	11.4518	12.4043
C19orf66	11.0178	10.5947	10.9176	10.9796	11.2359	11.4149	11.2567
C19orf68	9.23014	9.54435	9.85131	9.96123	8.88776	9.48372	9.84099
C19orf70	13.17	12.6412	12.6079	12.5509	13.1141	12.289	12.6148
C19orf71	6.77116	6.8079	6.80954	6.73471	6.83539	6.73889	8.56969
C19orf73	7.54076	7.74256	8.58717	7.46484	7.03353	8.27663	7.69905
C19orf80	6.73762	6.76547	6.79202	6.73567	6.7565	6.79042	6.86375
C19orf81	11.3719	9.26003	6.85782	6.96482	10.1871	7.36791	6.71261
C19orf84	6.6738	7.01207	6.80165	6.89014	7.53102	6.89053	6.78092
C1D	10.9695	10.9816	10.5308	10.4676	10.7342	10.8689	10.6233
C1GALT1	9.08343	9.28543	8.63794	10.1749	9.54048	9.7061	8.53438
C1GALT1C1	10.8271	12.8047	11.6943	10.6388	11.6535	12.1436	12.9846
C1orf100	6.54681	6.67004	6.66285	6.49687	6.95099	6.62953	6.52575
C1orf106	7.21508	7.06425	6.76695	6.52182	6.56204	7.95895	6.57706
C1orf109	7.62989	10.4792	9.1905	9.23401	8.38129	8.74361	8.28732
C1orf110	6.4922	6.53816	6.25736	7.30361	6.32747	6.26454	6.4245
C1orf111	6.75167	6.67028	6.67735	6.68185	6.75426	7.13924	6.64202
C1orf112	11.8048	11.5567	11.9696	12.0874	11.285	11.6624	11.2565
C1orf116	7.45415	6.5743	6.53038	6.41299	6.30659	6.54246	6.49672
C1orf122	13.1003	14.0045	13.435	14.0811	13.6377	14.0005	14.0526
C1orf123	10.7816	12.6074	11.887	12.1538	11.4757	10.784	11.6183
C1orf127	6.74175	6.65707	6.80651	6.7657	6.95546	7.62228	6.96737
C1orf131	9.83418	9.6167	9.7132	8.99384	8.72764	9.66476	9.07126
C1orf141	6.87201	6.58106	6.66232	6.57889	6.66903	6.71025	6.67077
C1orf146	6.51499	6.93512	6.47564	6.54917	6.56169	6.52363	6.57755
C1orf158	8.25764	8.00954	8.23934	8.30441	8.11993	7.91884	8.3319
C1orf159	8.82921	8.57273	9.55832	9.59947	9.32426	9.11225	9.17942
C1orf162	6.70356	6.51836	6.71621	6.93146	6.71594	6.67091	6.49037
C1orf167	7.83688	6.58247	6.75548	6.68099	6.73612	6.62664	6.593
C1orf174	11.4417	12.5578	12.5049	12.8009	11.8668	11.4541	12.2806
C1orf177	7.03057	6.93594	6.89693	6.82068	6.98973	6.73474	6.89228
C1orf186	8.82413	8.36304	8.66669	8.72416	8.85683	8.70751	8.73639
C1orf189	6.74771	6.79907	6.74257	6.74095	6.88428	6.79818	6.84831
C1orf194	6.57511	6.6712	6.66262	6.59275	6.73257	6.64389	6.63651
C1orf198	12.8139	11.4265	13.0514	12.7634	12.1587	13.5288	13.3323
C1orf204	6.89567	6.47679	6.56985	6.43961	6.62882	6.47645	6.5189
C1orf21	8.60349	8.47468	9.18441	9.40957	9.59669	11.3441	8.94809
C1orf216	8.00636	8.77926	8.3219	8.69062	8.36633	8.46031	8.78085
C1orf226	8.04368	6.95342	7.28996	6.55341	7.6305	8.90847	8.78868
C1orf228	6.75415	6.66795	6.83806	6.87415	6.88746	6.76048	6.66569
C1orf229	9.86966	9.72281	10.0801	9.77118	9.53822	10.0965	10.1021
C1orf233	7.00104	11.4301	10.8614	6.75075	6.6479	11.3748	6.65153
C1orf234	6.68177	6.74564	6.69309	6.6302	6.83824	6.65684	6.63245
C1orf27	10.0593	9.19675	10.3961	10.1727	10.0907	10.37	9.77556
C1orf35	12.5495	11.6829	11.9469	11.6517	11.9054	11.9214	11.6445
C1orf43	12.3673	12.5603	12.008	12.6943	12.3666	12.4603	12.3163
C1orf50	10.8824	10.9767	11.1636	10.88	10.8161	10.4777	11.0869
C1orf52	8.99237	9.47865	9.71519	9.18594	8.76109	9.40689	9.48945
C1orf53	12.2547	11.1578	9.96998	11.9833	10.4871	11.1832	10.2878
C1orf54	11.0316	7.28938	9.7641	12.3409	13.0865	10.8824	7.45839
C1orf56	11.2922	10.652	10.584	10.593	10.4142	11.0472	10.7667
C1orf61	6.56511	6.49146	6.45679	6.62432	6.47102	6.731	6.6276
C1orf74	7.80423	7.70827	7.83862	7.87059	7.32828	7.79082	7.62423
C1orf86	9.4029	9.1219	9.46214	9.95247	9.74871	9.49044	9.77977
C1orf94	6.61351	6.56902	6.51472	6.46397	13.4415	6.9863	8.3928
C1orf95	6.70306	6.67759	6.86096	6.7048	6.94773	6.58891	6.76001
C1QA	6.63277	6.71481	6.63042	6.57127	6.61127	6.57199	6.51766
C1QB	7.00898	6.74913	6.77207	6.80162	6.71695	6.78943	6.90946
C1QBP	15.2089	16.247	15.4594	14.7923	14.9125	14.8961	15.6871
C1QL2	6.7333	6.6734	6.96455	6.99584	6.90776	6.90769	6.9048
C1QL4	8.44251	8.47156	7.52362	7.7307	7.38891	8.75786	8.43972
C1QTNF1	7.74663	7.1097	7.20964	7.32748	8.39196	8.10342	9.16756
C1QTNF2	7.24673	6.86811	6.90328	7.97687	6.6315	7.20811	7.08665
C1QTNF3	6.46804	6.7596	6.50902	6.47676	6.60856	8.97318	6.49289
C1QTNF4	6.65914	6.65722	6.74906	6.7147	6.78674	6.85577	6.46081
C1QTNF5	6.70469	7.10198	7.04435	6.96356	6.92735	6.75043	6.74886
C1QTNF6	9.91715	9.56784	10.6962	6.95445	8.03106	9.10542	7.22065
C1QTNF9B	6.78249	6.87027	6.81866	6.98289	6.90669	6.88335	6.91911
C1QTNF9B-AS1	6.76076	6.89228	6.94394	7.08994	7.15013	6.85253	7.05022
C1R	10.8436	12.4203	14.8809	11.6434	13.0878	13.636	10.5809
C1RL	7.14329	8.06301	8.34898	7.16324	7.56193	8.35338	7.46808
C1S	9.46678	9.93216	11.7984	9.29512	10.5951	9.94727	8.47058
C2	7.68801	8.59202	7.93893	7.63365	7.81908	7.64187	7.50535
C20orf141	12.9811	13.7394	13.4853	13.3412	13.4705	13.917	14.4907
C20orf144	7.30698	7.45153	7.33015	7.45277	7.2169	7.36446	7.4916
C20orf194	9.1133	9.47116	10.1599	9.70228	8.83174	10.2516	10.0082
C20orf195	8.99955	8.49435	6.75897	6.86063	6.63187	8.15877	6.51244
C20orf197	6.3498	6.51772	6.39588	6.42941	6.82988	6.5085	6.2914
C20orf202	6.64216	6.60011	6.421	6.60681	6.48746	6.80003	6.56552
C20orf24	14.8849	15.0846	15.5351	15.046	15.1215	14.5995	14.6753
C20orf27	12.9545	11.8651	12.6271	13.1112	11.497	11.9729	12.3309
C20orf62	6.7373	6.68925	6.7691	6.67978	6.80076	6.56718	6.61862
C20orf85	6.55569	6.69376	6.55853	6.46286	6.63953	6.58026	6.61701
C20orf96	8.54791	7.39649	8.89722	7.7638	7.34248	7.72239	7.591
C21orf2	9.88545	8.28563	9.31834	8.15031	8.72843	9.20613	9.39552
C21orf33	13.5129	12.6371	13.2755	12.2632	12.9032	12.7147	13.0945
C21orf58	8.19009	8.42479	9.07418	8.31925	8.48485	8.22895	8.60808
C21orf59	13.2289	12.9058	12.5263	11.8822	12.8552	12.6204	12.4404
C21orf62	6.38533	6.52175	6.43703	6.43231	6.45353	6.54806	6.55056
C21orf91	8.14404	7.04435	9.57961	10.4306	7.90752	8.27174	8.75518
C22orf15	8.12315	7.03095	7.18558	7.11682	7.01611	6.98973	7.66094
C22orf23	6.97088	7.01101	7.44107	7.35758	7.26832	7.24191	7.0071
C22orf24	6.9701	6.77033	6.98069	6.95302	6.90604	7.1014	7.04254
C22orf29	10.2354	9.89504	11.2383	9.81829	9.56177	10.6148	9.57772
C22orf31	6.42503	7.30409	6.58563	6.49871	6.64562	6.47933	6.86485
C22orf39	8.38767	10.3993	9.93564	9.89191	8.22246	9.45445	9.30545
C22orf46	7.39825	8.00072	7.82184	7.89135	7.21761	7.85432	7.62891
C2CD2	9.77659	9.26235	9.84417	8.49422	10.0729	9.79819	8.98836
C2CD2L	10.8986	10.6193	10.7798	11.0702	9.8862	10.5367	11.0291
C2CD3	9.32333	9.47772	9.13937	8.98564	8.18769	9.25343	9.00381
C2CD4C	12.4085	8.71771	10.2077	8.77872	7.94455	10.1579	9.12294
C2CD4D	6.84993	6.66168	6.57173	6.61219	6.64118	7.49181	6.66363
C2CD5	10.3118	10.3939	10.3926	10.6311	10.4351	10.882	10.3036
C2orf15	6.89906	7.20832	6.5921	6.53062	6.62298	6.57251	7.37427
C2orf16	6.54312	6.59543	6.81261	6.5549	6.49754	6.50314	6.54822
C2orf27A	6.82284	7.1675	6.8596	7.20406	7.74388	7.26519	7.03172
C2orf40	6.71618	6.34705	6.25977	6.24023	6.32441	6.37892	6.51368
C2orf42	9.03553	9.56917	8.81956	9.04129	8.59819	8.77298	9.09266
C2orf43	9.11308	9.26395	9.27666	9.16131	9.68628	9.27179	9.49128
C2orf44	9.27603	9.66752	9.00804	8.85966	8.91067	9.11987	9.38058
C2orf47	11.707	11.887	11.2499	11.4517	11.9669	11.1863	11.5725
C2orf48	6.78142	6.83938	7.38967	6.72277	7.02472	6.8007	6.77538
C2orf49	8.84199	9.29448	8.74107	8.92813	8.65973	8.96506	8.81927
C2orf50	8.1913	7.57294	7.95641	8.07753	8.04022	7.91917	8.45758
C2orf61	7.03683	6.61177	6.55418	6.66111	6.92178	6.61869	6.58984
C2orf66	6.60015	6.72614	6.7343	6.59059	6.6423	6.47936	6.70128
C2orf68	10.1742	9.78323	9.66036	8.77373	8.71365	10.126	9.49795
C2orf69	10.0983	10.2864	9.86259	10.3344	9.87833	9.73503	10.1171
C2orf70	6.78242	7.607	7.07057	6.78799	6.84652	7.05804	6.99333
C2orf72	7.39987	7.37598	7.66674	7.11725	7.5871	6.7796	6.83003
C2orf73	6.54448	6.46123	6.73131	6.90602	6.90951	6.86806	6.71339
C2orf74	10.0279	6.51582	9.46834	10.1481	9.60328	9.58665	9.92376
C2orf76	9.67539	9.37354	9.31054	9.35447	8.81259	9.70033	9.42074
C2orf80	6.33796	6.38925	6.3001	6.39413	6.18151	6.32845	6.36708
C2orf81	8.56044	8.13	7.50918	7.42028	7.98035	8.31529	8.19245
C2orf82	7.52974	7.24837	7.62137	7.97772	7.27374	7.82549	7.91993
C2orf83	6.96116	6.65281	6.77723	6.7631	6.5913	6.64832	6.6997
C2orf88	6.56514	6.58965	6.44584	6.89958	6.6238	6.43865	7.66005
C2orf91	7.24142	7.01299	6.98826	6.97196	7.10191	7.20607	7.4366
C3	7.75808	6.89747	10.2908	8.68086	10.9628	7.78889	6.84278
C3AR1	9.84314	7.44869	9.54961	9.61747	10.1719	9.68672	9.86271
C3orf14	10.6407	10.0201	6.33496	11.3361	11.446	11.3471	11.7923
C3orf17	8.22709	8.3691	8.76341	7.80825	9.34803	9.52402	8.67777
C3orf18	7.30888	10.1099	11.0304	11.3321	11.8775	11.2033	11.4216
C3orf33	7.69078	7.97596	6.63019	8.02522	7.42311	7.6877	7.75017
C3orf35	6.70983	6.69001	6.60423	6.78351	6.94026	6.96575	6.91189
C3orf36	6.79787	6.77271	7.00264	6.77676	6.80692	6.88525	7.01014
C3orf38	10.4332	8.86959	9.61685	10.7222	9.86341	9.80858	10.1546
C3orf52	9.03422	9.09877	8.14875	9.02547	9.41492	7.11233	6.57375
C3orf58	7.51726	8.68317	7.33594	8.05631	8.19705	8.85349	7.52111
C3orf62	6.86256	7.11012	7.03544	6.81636	6.9809	6.91933	6.99425
C3orf67	6.99729	8.22679	6.48133	6.42833	7.6732	8.65167	6.98415
C3orf70	7.38657	6.67446	6.57866	6.35959	6.51314	8.74974	6.48562
C3orf80	6.64799	6.91911	6.86832	6.68156	6.70876	7.00155	6.9792
C4A	7.01763	6.936	7.23552	7.10842	7.66442	6.90667	6.86357
C4B	8.52008	9.53087	9.48301	7.27278	6.95952	7.89381	7.36904
C4BPA	6.8153	7.1014	6.80294	6.65443	6.93769	6.60765	6.65177
C4BPB	7.61277	6.73888	6.6052	6.71687	6.60952	6.70397	7.0157
C4orf17	6.69602	6.72641	6.80003	6.7594	6.77446	6.6835	6.71505
C4orf19	6.48313	6.49406	6.37985	6.2873	6.39115	10.4345	8.69771
C4orf22	6.96924	6.6845	6.87417	7.97378	7.64402	6.71188	6.87807
C4orf26	6.55642	6.72958	6.54102	6.71092	6.58406	6.49464	6.62621
C4orf27	10.5482	11.0644	10.3505	10.0874	10.9007	10.3727	10.22
C4orf29	7.19861	9.09347	7.52512	7.20037	7.30039	7.42562	7.25899
C4orf3	13.5312	14.6978	13.2953	14.1409	14.2267	13.7667	13.8143
C4orf32	8.24927	6.27822	6.26572	8.57581	9.84274	9.13031	6.37316
C4orf33	8.95443	9.84234	9.29529	9.10391	9.6575	8.86868	8.59041
C4orf36	6.63606	7.20877	6.68101	7.03797	6.53132	6.42342	6.67302
C4orf46	10.902	11.3601	11.1729	11.9764	10.7023	10.8059	10.083
C4orf47	6.9749	7.13674	6.78188	7.93679	9.01422	7.63322	7.80155
C4orf48	13.8959	13.7724	13.1061	13.6622	13.0376	13.3887	13.9801
C5	8.29361	6.69301	8.71111	7.99123	7.59035	8.4229	8.19837
C5AR1	6.61141	6.55538	6.83493	6.54037	7.81012	6.46803	6.53751
C5orf15	11.8362	12.0331	11.3963	11.3287	10.765	12.1947	11.4816
C5orf22	8.74697	10.6533	8.61814	8.73829	7.83491	8.48691	8.54839
C5orf24	10.6151	10.7193	10.9103	10.0938	9.81433	11.5686	10.3188
C5orf28	9.34087	9.73113	9.68162	9.95997	9.16265	9.38576	8.79783
C5orf30	10.34	10.5837	11.5558	13.3725	10.2567	11.6814	10.6505
C5orf34	7.79838	9.39064	8.52726	8.15528	7.83523	7.75202	7.88404
C5orf38	6.53359	6.61595	8.72817	6.55267	6.47672	8.3938	6.67773
C5orf42	8.88071	9.20143	8.53269	8.84869	8.95456	8.25229	8.50942
C5orf45	11.3212	9.39115	10.9468	9.85204	10.7257	10.4166	10.6008
C5orf46	6.2838	6.36759	6.40514	6.42982	6.43615	6.38044	8.80718
C5orf51	11.5348	11.7007	11.0467	11.4055	11.616	11.001	10.9732
C5orf52	6.633	6.73522	6.5549	6.79367	6.60089	6.69666	6.65087
C5orf58	7.18089	8.51975	7.0561	6.83969	7.69502	10.0104	7.08525
C5orf60	6.68984	6.68691	6.71427	6.61814	6.80398	6.60765	6.65938
C5orf63	9.58521	9.08218	9.10812	9.21902	10.0382	9.01998	9.00148
C6orf1	14.9773	14.3831	14.2895	14.9538	14.5588	14.6352	13.9868
C6orf10	6.84445	6.78498	6.93886	8.21866	7.3287	6.73021	6.95627
C6orf106	9.82791	9.84385	10.4029	10.0416	9.13408	9.62198	10.0289
C6orf118	6.5681	6.58281	6.46222	6.60547	6.56583	6.61449	6.57317
C6orf120	9.48556	10.2975	9.21201	8.83718	8.95954	9.07411	9.53703
C6orf132	6.73759	6.71469	6.64469	6.71564	6.68432	6.68546	7.1206
C6orf136	10.1479	10.3301	9.72232	9.55298	9.22609	9.31333	9.89475
C6orf141	8.07035	6.55204	6.44143	6.73711	8.45683	6.88761	8.17884
C6orf15	6.96246	6.658	6.71828	6.67034	6.74754	6.63882	6.88959
C6orf163	6.86339	7.09913	6.47421	7.18349	6.76593	6.82227	7.07855
C6orf203	10.5529	9.98518	10.6953	10.2873	10.685	9.87952	10.4372
C6orf211	9.71843	10.4473	9.40235	9.10226	9.74896	8.99788	9.68294
C6orf226	10.4764	11.8194	11.0986	10.2416	9.14708	10.6605	11.54
C6orf25	6.67826	6.6693	6.74033	6.68765	6.84822	6.81207	6.81537
C6orf47	8.869	9.53726	9.44361	9.5684	8.32961	9.17908	9.1808
C6orf48	13.9197	15.1587	14.7324	15.6361	13.2974	13.9383	13.9888
C6orf52	9.65024	7.7038	7.4156	8.18291	9.01011	7.02521	8.62257
C6orf57	10.1897	8.9946	10.1874	10.7128	9.79619	11.6405	10.2741
C6orf58	6.58383	6.55027	6.55213	7.04828	6.58406	6.56275	6.59066
C6orf62	14.1224	13.905	14.2208	14.5971	12.9879	13.684	13.8624
C6orf89	10.3645	10.511	10.4067	10.803	9.81206	10.1481	10.6032
C6orf99	9.57757	6.99236	6.51853	8.69892	6.7333	6.47859	6.47072
C7	7.32999	6.82925	7.23598	7.14351	7.25827	7.09187	7.07085
C7orf25	9.27256	9.89045	8.37633	8.76166	8.32237	8.88451	8.62971
C7orf26	11.012	11.5877	10.582	10.3639	9.89742	11.2671	10.5008
C7orf34	6.9311	6.90624	6.8799	6.85668	6.92747	7.03307	6.95842
C7orf49	10.0567	11.2413	10.5486	11.2503	10.8219	11.055	10.9804
C7orf50	12.7998	10.716	13.0032	12.2641	12.2215	13.7717	12.9775
C7orf55	11.1509	12.2393	11.7809	10.921	11.945	11.7571	12.5193
C7orf57	6.44025	6.58056	7.88326	6.40462	6.35415	6.59131	6.45555
C7orf60	8.23695	8.61583	7.92861	8.76405	8.83555	8.83945	8.72758
C7orf61	6.88795	6.99736	6.86746	7.08992	6.89599	7.38458	6.99476
C7orf65	6.66568	7.45472	6.78029	7.44942	6.75534	6.59676	7.01868
C7orf69	7.45473	6.71074	7.29967	8.2107	6.67624	7.49217	6.76074
C7orf71	6.71862	6.7332	6.70869	7.02297	6.62925	6.61175	6.58704
C7orf73	11.6019	10.2931	11.3989	10.3276	11.668	11.9045	12.0738
C8G	8.13002	7.2763	7.47949	7.55991	7.34997	7.3702	7.39915
C8orf22	8.8395	6.46017	6.49117	6.51183	6.60863	6.49733	6.57032
C8orf31	9.38576	9.1113	11.5227	6.99425	9.81296	9.38829	8.88567
C8orf33	8.95065	9.22483	9.21993	8.85924	8.98883	8.88602	9.49055
C8orf37	8.19571	8.18215	8.44404	8.17764	8.84343	8.4138	8.45435
C8orf4	7.04738	6.79612	6.96322	6.639	11.6011	6.6678	9.51062
C8orf44	7.88228	7.02685	8.67532	7.90971	8.86138	8.06752	8.7255
C8orf44-SGK3	12.2222	11.7338	12.5956	12.6782	12.6456	11.9337	11.8958
C8orf46	7.1889	6.91626	6.68191	7.27309	7.06113	7.74692	8.50974
C8orf48	6.21263	7.32521	6.86987	8.57929	9.2133	6.23702	7.57397
C8orf58	11.482	10.9182	10.5762	11.4843	11.1521	10.9427	10.9729
C8orf59	10.0696	9.62861	10.3558	10.1305	10.5717	10.1918	11.3005
C8orf76	11.1811	11.3291	11.5092	11.1171	11.1316	10.878	11.5406
C8orf82	13.1296	13.5264	13.8799	13.6846	13.52	13.0876	13.4772
C8orf88	8.38841	9.21145	6.61093	9.3554	9.04798	8.16298	8.68029
C9	6.49926	6.59338	6.52232	7.35649	6.56213	6.52415	6.54374
C9orf106	6.64655	6.62465	6.60816	6.86917	6.61104	6.75499	6.9501
C9orf114	9.53023	8.21218	8.88432	9.24146	8.41173	9.12584	9.16674
C9orf116	10.5157	8.15281	8.68378	8.04043	9.70894	7.57899	9.34445
C9orf117	6.80876	6.70724	6.59543	6.75843	6.9065	6.71025	6.87753
C9orf131	7.0414	6.84298	6.92174	6.7289	6.94325	6.6461	6.95641
C9orf135	6.56387	6.5538	6.65301	6.52574	6.56276	6.60307	6.64023
C9orf139	6.88023	6.72198	6.86977	6.73738	6.87031	6.66676	6.79051
C9orf142	12.3984	10.275	11.0408	11.001	10.3287	11.0514	11.4883
C9orf152	6.64121	6.63249	6.46945	6.53512	7.07314	6.63654	6.86768
C9orf156	8.99467	8.43342	8.08498	8.71815	8.54245	8.09534	8.60375
C9orf16	10.3566	9.10764	9.73238	8.97779	10.5336	10.8812	10.4322
C9orf163	10.0405	9.61381	9.3145	9.84532	9.96454	9.65626	9.59439
C9orf171	6.38693	6.40184	6.34869	6.24655	6.2998	6.31265	6.53822
C9orf172	6.67927	6.50981	6.60474	6.66699	6.59822	6.86406	6.98067
C9orf173	9.39031	8.91425	9.03727	9.34041	9.19606	8.99054	9.36126
C9orf24	6.98643	6.71428	6.77207	6.89083	7.42552	6.75051	6.88284
C9orf3	8.03292	8.48233	8.49285	7.66244	7.87294	8.30206	9.34339
C9orf40	9.82334	10.5018	9.72094	10.2245	10.2393	9.76895	10.0342
C9orf41	7.22926	7.45354	7.4582	7.16613	7.73542	7.47829	7.19113
C9orf43	6.86919	6.85837	6.51501	7.41914	6.94365	6.70845	7.07256
C9orf47	6.7148	7.13742	7.50191	7.1416	6.97826	6.77055	6.67851
C9orf50	7.60421	7.51155	7.58542	7.86813	8.12615	9.26487	8.24033
C9orf62	12.248	10.9079	12.3268	12.023	12.3817	11.856	12.3674
C9orf64	6.62209	8.61777	6.56526	7.0974	9.19622	7.29376	6.59347
C9orf66	6.663	6.72952	6.74738	6.76186	6.73612	6.67309	6.67971
C9orf69	9.07604	8.43983	8.572	8.87619	8.62923	8.81904	9.03542
C9orf72	6.92947	7.54988	7.04006	6.43674	7.89856	7.34378	6.97623
C9orf78	11.0966	11.3295	10.6058	11.1907	10.9267	10.9352	10.862
C9orf84	6.68335	6.66195	6.89683	6.67147	6.8355	6.76693	6.65828
C9orf85	8.63524	9.33926	8.76064	8.97014	9.54247	9.3408	9.10907
C9orf89	13.8797	13.3758	14.3172	13.1456	14.566	14.947	13.5405
C9orf9	9.43886	7.16104	9.24174	8.86409	9.24265	9.14957	8.3735
C9orf91	9.10764	9.45931	9.91766	8.94142	7.90789	9.67962	9.58888
C9orf92	7.19805	6.96658	6.51265	7.09572	6.83476	6.59398	7.04146
CA1	6.64551	6.84234	6.66908	6.69679	6.74279	6.81235	6.65471
CA10	6.28605	6.73586	6.41338	6.29459	6.47317	6.52154	6.49646
CA11	8.66075	7.65041	8.48889	7.60802	8.39769	8.87795	8.91136
CA12	6.94055	7.59354	10.2664	11.0103	11.5825	6.53932	7.68113
CA13	9.42809	8.36455	6.77183	9.90943	10.3268	9.33932	9.73648
CA14	6.72124	6.90538	6.68191	6.86619	6.80287	6.6599	6.77251
CA2	6.59946	6.47029	6.54715	6.45815	9.13939	6.57699	6.8191
CA3	6.57948	6.62541	6.54014	6.65604	6.8232	6.47151	6.62303
CA4	6.62931	6.68209	6.52416	6.59728	6.58693	6.65382	7.0564
CA5A	6.666	7.08554	7.11849	6.73857	6.88711	6.81116	6.75224
CA5B	8.69152	8.45177	8.67749	8.86793	8.12106	9.73785	7.98203
CA6	7.67047	7.42334	7.36348	7.41018	7.20784	7.60334	7.57922
CA8	6.60386	7.58826	8.83724	6.53667	6.63485	7.58014	6.80657
CA9	6.49397	10.4243	6.61475	9.56328	11.7223	6.63263	10.3838
CAAP1	9.52844	9.0161	8.7896	6.50197	8.21772	9.45957	9.56736
CAB39	8.92933	10.554	9.85453	9.53655	9.25275	9.6533	8.88952
CAB39L	7.92999	7.66233	8.31388	7.8774	7.35665	7.96072	8.1036
CABIN1	8.26385	9.41128	9.37556	9.48335	8.74466	9.17544	8.74625
CABLES1	10.1939	9.67847	9.89927	11.0337	6.72881	8.3246	10.7074
CABLES2	9.57198	8.29219	9.24089	8.76003	9.02082	8.82288	9.14677
CABP1	6.71326	6.40918	6.61693	6.73446	7.52093	6.68725	6.44366
CABP4	7.12163	8.39483	7.61826	7.24242	7.17945	7.0169	7.02167
CABP5	9.8357	9.47057	9.47366	10.1661	9.53156	9.5554	9.90345
CABP7	6.9857	6.80653	6.63614	6.633	6.4741	6.68358	7.20207
CABYR	10.077	6.51179	6.84779	6.47299	9.08195	9.75753	6.92269
CACFD1	12.7008	10.6769	11.3042	11.6677	10.4404	11.5114	12.3231
CACHD1	6.89505	7.44239	6.82965	6.66399	6.94446	7.11785	6.6957
CACNA1A	7.4903	6.48137	6.52051	7.25162	12.2919	6.37789	6.49309
CACNA1C	7.59012	7.59477	8.79139	8.87191	8.75976	7.51433	7.59403
CACNA1G	7.0426	7.9837	9.46947	7.24353	6.78258	6.83269	6.98272
CACNA1H	8.14561	6.65629	6.8823	6.85995	6.72232	7.03409	7.0208
CACNA1I	7.05273	7.01822	7.0452	7.09594	7.0155	7.18221	7.06388
CACNA1S	6.5695	6.73954	6.47047	6.51675	6.61946	6.54794	6.68767
CACNA2D1	6.52391	6.99511	6.66377	8.33924	7.7815	6.56695	6.59465
CACNA2D2	7.29574	6.75609	6.67965	6.66618	6.65707	7.02657	6.69003
CACNA2D3	8.10889	6.64119	6.87666	6.57574	7.17193	6.62097	6.51319
CACNA2D4	6.55712	6.71642	6.46681	6.63999	6.91621	6.60741	6.94063
CACNB1	7.25085	7.0425	7.28762	7.27139	7.55702	6.99409	7.10492
CACNB2	6.56756	6.63193	6.4458	6.98238	6.55459	6.48375	6.756
CACNB3	9.87406	9.09446	9.54677	8.92663	9.00043	9.58098	9.5233
CACNB4	7.6638	6.72168	6.4658	7.90816	7.35007	6.84002	6.46777
CACNG1	6.90636	6.5761	6.39834	6.66823	6.6609	6.53863	6.72682
CACNG3	6.69215	7.05029	6.78416	6.77838	6.85	6.84649	6.75309
CACNG4	8.41048	6.88134	6.91657	6.68489	6.60444	6.61097	6.7663
CACNG6	11.6769	6.68111	8.62349	6.3897	6.74411	6.56129	6.42568
CACNG7	7.41861	6.81554	6.69066	6.72852	7.65313	6.65256	6.60338
CACNG8	6.85146	6.67404	6.76917	6.73838	6.76418	6.51479	6.74369
CACTIN	11.7408	10.97	11.1425	11.1597	11.6841	11.1091	11.5902
CACUL1	10.3752	10.5637	9.18986	9.37954	9.56417	9.27372	10.0057
CACYBP	11.2026	10.6824	11.1637	10.765	10.5352	11.043	10.8208
CAD	12.0182	10.7653	11.5069	12.4851	11.2246	11.6783	11.1717
CADM1	8.0045	6.80095	10.5744	6.64359	7.92427	11.2578	10.8014
CADM3	6.57161	6.52618	6.53842	6.41147	6.77222	12.4544	6.60726
CADM4	8.59653	6.76064	6.68303	6.7343	6.80612	9.93262	7.58241
CADPS	6.63388	6.63255	6.74506	7.54489	8.84758	6.57491	6.56938
CADPS2	6.62363	6.74078	6.64904	6.74483	6.96158	6.69696	6.74587
CAGE1	6.6242	8.32548	7.0272	6.7411	6.64793	6.76034	6.7509
CALB2	7.77343	9.87774	8.99271	6.84023	9.09543	7.05182	6.81943
CALCA	6.76414	6.81651	6.88533	6.75097	6.64562	6.9049	6.78896
CALCOCO1	9.30251	7.78036	8.77926	8.36288	9.44312	9.67069	8.87409
CALCOCO2	9.20081	9.17576	9.60328	9.38369	8.87523	8.94531	9.23497
CALCR	7.04728	6.50894	6.49311	6.67125	6.62206	6.51988	6.56444
CALCRL	6.8131	6.80724	6.72462	6.77015	6.68086	6.70379	7.10059
CALD1	13.4336	14.2605	15.1229	15.271	14.3007	14.9483	15.082
[truncated: 14,341 more rows]

## Sheet: CNAs by chromosome
Chromosome	Start	End	A172	LN18	T98G	U138	U87	LN229	U251
			CVCL-0131	CVCL-0392	CVCL_0556	CVCL_0020	CVCL_0022	CVCL-0393	CVCL-0021
1	824352	3021393	-2	0	-1	0	0	-1	0
1	3080122	6351421	-2	0	-1	0	-2	-1	0
1	6397626	21100821	-2	0	-1	0	0	-1	0
1	21123148	38876092	-2	0	-1	0	0	0	0
1	38911374	41006193	-1	0	-1	0	0	0	0
1	41019297	49953748	-1	0	1	0	0	0	0
1	50018656	50584731	-1	0	1	0	1	0	0
1	50607440	50738882	-1	0	1	0	1	0	-2
1	50903212	50971928	-1	0	-2	0	-2	-2	-2
1	51173701	72843955	-1	0	0	0	0	0	0
1	72994576	74043571	-2	0	0	0	0	0	0
1	74076563	74765175	-2	0	0	-2	0	0	0
1	74972439	77820649	-2	0	0	0	0	0	0
1	77889971	93359628	-2	0	0	0	-1	0	0
1	93453659	97883228	-1	0	0	0	-1	0	0
1	97966158	103764997	-1	0	0	0	1	0	0
1	103901691	114464272	-1	-1	0	0	1	0	0
1	114507060	121539283	-1	-1	0	0	1	0	1
1	143585054	146021594	1	-1	0	0	0	1	0
1	146146433	146225544	-1	-2	0	-1	0	0	0
1	146888803	148314501	1	-1	0	0	0	1	0
1	148784592	148895746	-1	-2	0	-1	0	0	0
1	149843548	152909828	1	-1	0	0	0	1	0
1	152971717	153661724	1	-1	0	0	0	0	0
1	153662777	156725764	1	-1	0	0	0	1	0
1	156735566	159752839	0	-1	0	0	0	1	0
1	159782260	163947826	1	-1	0	0	0	1	0
1	164036569	200027619	1	-1	0	0	-1	1	0
1	200058304	248918380	1	-1	0	0	0	1	0
2	42414	35462849	0	0	-1	0	0	0	0
2	35503825	42713536	0	0	0	0	0	0	0
2	42768372	43251831	0	0	0	1	0	0	0
2	43320395	46762641	0	0	0	0	0	0	0
2	46902560	47663823	1	0	0	0	0	0	0
2	47710959	55045758	0	0	0	0	0	0	0
2	55111741	55961326	0	0	1	0	0	0	0
2	55991617	56801368	0	0	0	0	0	0	0
2	56967771	57304292	0	0	0	0	1	0	0
2	57465483	59133241	0	0	1	0	1	0	0
2	59224968	60655780	0	0	1	0	0	0	0
2	60704888	61920772	0	0	0	0	0	0	0
2	61966965	63050786	0	0	1	0	0	0	0
2	63054690	89973497	0	0	0	0	0	0	0
2	90030828	140903175	0	-1	0	0	0	0	0
2	140978250	141561475	0	-1	0	0	0	0	-2
2	141635239	172597677	0	-1	0	0	0	0	0
2	172638299	174420292	0	-1	1	0	0	0	0
2	174451498	174877836	0	-1	0	0	0	0	0
2	174945741	177120550	0	-1	1	0	0	0	0
2	177188474	179575962	0	-1	2	0	0	0	0
2	179576102	181456915	0	-1	1	0	0	0	0
2	181494683	182651855	0	0	1	0	0	0	0
2	182741061	183556048	0	0	-1	0	0	0	0
2	183693391	185899056	0	-1	-1	0	0	0	0
2	186032963	188676867	0	0	-1	0	0	0	0
2	188734594	194934573	0	-1	-1	0	0	0	0
2	195044983	195634251	0	-1	1	0	0	0	0
2	195686132	208703683	0	-1	-1	0	0	0	0
2	208809212	214818611	0	-1	1	0	0	0	0
2	214857916	215570789	0	-1	-1	0	0	0	0
2	215647556	218288032	0	-1	1	0	0	0	0
2	218324519	220283608	0	-1	0	0	0	0	0
2	220415772	237664973	0	-1	1	0	0	0	0
2	237710676	242099124	0	-1	0	0	0	0	0
3	52236	7084850	0	0	0	0	0	0	0
3	7147366	7706122	-1	0	0	0	0	0	0
3	7737229	39132920	0	0	0	0	0	0	0
3	39145550	60698460	-1	0	0	0	0	0	0
3	60742762	60891860	-1	0	0	0	0	-1	0
3	60956143	71469547	-1	0	0	0	0	0	0
3	71524648	76715082	-1	-1	0	0	0	0	0
3	76748075	81836386	0	-1	0	0	0	0	0
3	81996545	88150855	0	-2	0	0	0	0	0
3	88228660	116741192	0	-1	0	0	0	0	0
3	116868503	117179364	0	-1	0	0	0	-2	0
3	117447782	123503778	0	-1	0	0	0	0	0
3	123503950	124920209	0	0	0	0	0	0	0
3	124927581	126040269	1	0	0	0	0	0	0
3	126084605	128879874	0	0	0	0	0	0	0
3	128908499	129830443	1	0	0	0	0	0	0
3	129892306	136820403	0	0	0	0	0	0	0
3	136863464	178299512	0	-1	0	0	0	0	0
3	178392959	180607848	1	-1	0	0	0	0	0
3	180662184	180913385	1	-1	0	0	0	0	1
3	180933275	198113379	0	-1	0	0	0	0	1
4	71630	1727685	-1	0	-1	0	0	-1	1
4	1736020	5745345	-1	0	-1	0	0	-1	0
4	5811147	6303319	1	0	-1	0	0	-1	0
4	6336986	8867000	-1	0	-1	0	0	-1	0
4	8872399	9863455	-1	-1	-1	0	0	-1	0
4	9894518	53442643	-1	0	-1	0	0	-1	0
4	53478505	54386031	-1	0	-1	0	0	-1	2
4	54543211	55763362	-1	0	-1	0	0	-1	1
4	55831662	57463128	-1	0	-1	0	0	-1	2
4	57499165	63128374	-1	0	-1	0	0	-1	1
4	63254682	65125281	-2	0	-1	0	0	-1	1
4	65253264	76375469	-2	-1	-1	0	0	-1	1
4	76403195	81236854	-2	-1	-1	0	0	-1	-1
4	81330476	113009161	-1	-1	-1	0	0	-1	-1
4	113072489	141680999	-1	0	-1	0	0	-1	-1
4	141732875	163181988	-1	0	-1	0	0	0	-1
4	163324114	173609157	-1	0	-1	-1	0	0	-1
4	173675470	174643046	-1	0	-1	-2	0	0	-1
4	174674307	181112786	-1	0	-1	-1	0	0	-1
4	181231949	182142375	-1	0	-1	0	0	0	-1
4	182170494	187364135	-1	0	-1	-1	0	0	-1
4	187483979	189975430	0	0	-1	-1	0	0	-1
5	151592	3286384	0	0	1	0	0	0	0
5	3404155	26067927	0	-1	1	0	0	0	0
5	26287151	30349837	0	0	1	0	0	0	0
5	30600988	32679182	0	1	1	0	0	0	0
5	32711407	35574613	0	0	1	0	0	0	0
5	35628467	38435121	0	1	1	0	0	0	0
5	38464291	44087358	0	0	1	0	0	0	0
5	44268402	45161514	0	1	1	0	0	0	0
5	45273454	51908624	0	0	1	0	0	0	0
5	52130962	55304796	0	0	1	-1	0	0	0
5	55340022	57221869	0	0	1	-2	0	0	0
5	57242149	73990024	0	0	1	-1	0	0	0
5	74174505	83699423	0	0	1	-1	0	-1	0
5	83720749	88438621	-1	0	1	-1	0	-1	0
5	88632160	95192840	0	0	1	-1	0	-1	0
5	95239305	97177098	0	0	1	0	0	-1	0
5	97242233	146113334	0	0	1	0	0	1	0
5	146164322	146270813	1	0	1	0	0	1	0
5	146298600	156136912	1	0	1	0	0	-1	0
5	156236192	158870295	0	0	1	0	0	-1	0
5	158906311	160125508	0	-1	1	0	0	-1	0
5	160213753	173610035	0	-1	1	0	0	0	0
5	173615931	174229085	1	-1	1	0	0	0	0
5	174409070	174607312	1	0	1	0	0	0	0
5	174726386	177534983	0	0	1	0	0	0	0
5	177586871	179062854	0	-1	1	0	0	0	0
5	179080247	179170028	0	0	1	0	0	0	0
5	179213912	179995225	1	0	1	0	0	0	0
5	180019537	181257411	0	0	1	0	0	0	0
6	170396	6464412	0	0	0	0	-1	-1	0
6	6547362	43216953	-1	0	0	0	-1	-1	0
6	43225655	43597636	0	0	0	0	-1	-1	0
6	43625133	44829707	0	0	0	0	0	-1	0
6	44870073	57432699	-1	0	0	0	0	-1	0
6	57854596	61046696	-1	0	-1	0	0	-1	0
6	61254752	64114446	-1	0	-1	0	-1	-1	0
6	64377326	66866486	-1	0	-1	-1	-1	-1	0
6	67123836	67478062	-1	0	-1	-1	-1	0	0
6	67617132	75921527	-1	-1	-1	-1	-1	0	0
6	75947427	76865929	-1	-1	-1	0	-1	0	0
6	77144957	84973745	-1	-1	-1	-1	-1	0	0
6	85157674	92792908	-1	-1	-1	-1	0	0	0
6	92844086	99992685	-1	-1	-1	-1	0	-2	0
6	100062645	103689824	-1	-1	-1	-1	-1	-2	0
6	103841446	107028732	-1	-1	-1	-1	0	-2	0
6	107075859	117337246	-1	0	-1	-1	0	-2	0
6	117359946	117548390	-1	0	-1	-2	0	-2	0
6	117566962	135522689	-1	0	-1	-1	0	-2	0
6	135624127	142989218	-1	0	-1	-1	-1	-2	0
6	143066753	146029836	-1	0	-1	-1	0	-2	0
6	146094175	148135076	-1	-2	-1	-1	0	-2	0
6	148268828	148474139	1	-2	-1	-1	0	-2	0
6	148501900	150794929	-1	-2	-1	-1	0	-2	0
6	150876077	154430526	-1	0	-1	-1	0	-2	0
6	154465829	155974943	-1	-2	-1	-1	0	-2	0
6	156102444	162833010	-1	-1	-1	-1	0	-2	0
6	162889716	165148756	-2	-1	-1	-1	0	-2	0
6	165254144	170580931	-1	-1	-1	-1	0	-2	0
7	92502	5231039	1	1	1	0	0	1	0
7	5351016	5682179	1	1	1	1	0	1	0
7	5712565	40310754	1	1	1	0	0	1	0
7	40340354	40877880	1	0	1	0	0	1	0
7	41044953	54608753	1	1	1	0	0	1	0
7	54690360	56199579	1	1	1	0	0	1	1
7	56499117	64316792	1	1	0	0	0	1	1
7	64459020	78425493	1	1	0	1	0	1	1
7	78465894	79314439	1	1	0	1	0	-2	1
7	79413898	81710107	1	1	1	1	0	1	1
7	81729545	91267661	0	1	1	1	0	1	1
7	91339317	94701388	0	1	2	1	0	1	1
7	94747249	96094347	0	1	1	1	0	1	1
7	96119658	96646824	0	1	2	1	0	1	1
7	96685453	100059287	0	1	1	1	0	1	1
7	100064599	101005701	0	1	0	1	0	1	1
7	101058620	101139005	0	1	0	2	0	1	1
7	101155669	122061262	0	1	0	1	0	1	1
7	122118258	124027038	0	1	0	1	1	1	1
7	124070874	124823720	1	1	0	1	1	1	1
7	124858981	129356615	-1	1	0	1	1	1	1
7	129405787	146960759	-1	1	0	0	1	1	1
7	147033350	147191734	-1	1	0	0	-1	1	1
7	147250435	159295858	-1	1	0	0	1	1	1
8	271581	2260347	1	-1	0	-2	0	-1	-1
8	2576604	2868282	1	-1	1	-2	0	-1	-1
8	2936877	5863817	1	-1	0	-2	0	-1	-1
8	5972097	15564122	1	-1	0	-1	0	-1	-1
8	15623107	39284850	0	-1	0	-1	0	-1	-1
8	39401345	39485069	-2	-2	1	1	0	-2	-1
8	39609497	42697459	0	-1	0	-1	0	-1	-1
8	42736599	43478406	0	0	0	-1	0	-1	-1
8	46769683	46957144	0	0	0	-1	0	0	1
8	47037044	47828164	0	-1	0	-1	0	0	1
8	47859686	62747064	-1	-1	0	-1	0	0	1
8	62795981	62990722	-2	-1	0	-1	0	0	1
8	63015165	63595334	-1	-1	0	-1	0	0	1
8	63723201	68231471	-2	-1	0	-1	0	0	1
8	68332790	109777802	-1	-1	0	-1	0	0	1
8	109910538	111920302	-1	-1	1	-1	0	0	1
8	112150958	113255525	-1	-1	1	-1	0	0	-2
8	113305664	133840254	-1	-1	1	-1	0	0	1
8	134043674	145054545	-1	0	1	-1	0	0	1
9	271227	5693081	-1	-1	-1	-1	0	1	0
9	5775539	19646671	-1	-1	-1	-1	-1	1	0
9	19692151	19993739	-1	-2	-1	-1	-1	1	0
9	20121546	21384354	-1	-2	-1	-2	-2	1	0
9	21409771	21863175	-2	-2	-1	-2	-2	1	0
9	21967519	21968012	-2	-2	-2	-2	-2	1	-2
9	21978317	21990493	-2	-2	-2	-2	-2	-2	-2
9	22003622	22008953	-2	-2	-1	-2	-2	-2	-2
9	22146597	22326136	-2	-2	-1	-2	-2	1	0
9	22416520	23435948	-1	-2	-1	-2	-2	1	0
9	23598088	26096313	-1	-2	-1	-2	-1	1	0
9	26204995	32293213	-1	-1	-1	-2	-1	1	0
9	32384236	37129239	-1	-1	-1	-1	0	1	0
9	37156134	37327745	-1	-1	-1	-1	0	1	-2
9	37423957	38529601	-1	-1	-1	-1	0	1	0
9	38663185	68480775	-1	-1	-1	-1	0	0	0
9	68522501	76134138	0	-1	-1	-1	0	0	0
9	76180961	82557106	1	-1	-1	-1	0	0	0
9	82680967	83138883	-1	-1	-1	-1	0	0	0
9	83242353	92527785	1	-1	-1	-1	0	0	0
9	92583313	93919122	-1	-1	-1	-1	0	0	0
9	93951985	105773079	1	-1	-1	-1	0	0	0
9	105914658	108756530	0	-1	-1	-1	0	0	0
9	108854536	110350094	1	-1	-1	-1	0	0	0
9	110386788	110914930	0	-1	-1	-1	0	0	0
9	110941567	114858976	-1	-1	-1	-1	0	0	0
9	114909784	127833761	1	-1	-1	-1	0	0	0
9	127867766	129137604	1	-1	-1	0	0	0	0
9	129192925	130100528	-2	-1	-1	0	0	0	0
9	130101126	131736728	-2	-1	-1	1	0	0	0
9	131788407	133409374	0	-1	-1	1	0	0	0
9	133489358	136422791	0	-1	-1	0	0	0	0
9	136428678	137269939	1	-1	-1	0	0	0	0
9	137300866	138114381	0	-1	-1	0	0	0	0
10	102236	34248281	0	-2	-1	-1	0	-1	-1
10	34312280	34546631	0	-2	-2	-1	0	-1	-1
10	34591153	37125921	0	-2	-1	-1	0	-1	-1
10	37157012	38256911	0	-1	-1	-1	0	-1	-1
10	42393766	45662678	0	-1	-1	-1	0	-1	0
10	45931778	46046236	-1	-1	-1	-1	1	-1	0
10	46233552	49335956	-1	-1	-1	-1	0	-1	0
10	49372208	52653553	-1	-1	-1	-1	1	-1	0
10	52771610	54501568	-1	-1	-1	-1	0	-1	0
10	54560118	74765142	0	-1	-1	-1	0	-1	0
10	74842799	75028421	0	-1	-1	-1	0	-2	0
10	75064809	77742897	0	-1	-1	-1	0	-1	0
10	77792049	79144757	0	0	-1	-1	0	-1	0
10	79188725	80155546	0	1	-1	-1	0	-1	0
10	80198895	86919032	0	0	-1	-1	0	-1	0
10	86960379	90603765	0	1	-1	-1	0	-1	0
10	90720369	112775119	0	0	-1	-1	0	-1	0
10	112835844	113071725	0	0	-2	-1	0	-1	0
10	113114820	120843748	0	0	-1	-1	0	-1	0
10	120878395	133590937	-2	0	-1	-1	0	-1	0
11	218335	1132869	0	-1	1	0	0	-1	-1
11	1241378	1469837	0	0	1	0	0	-1	-1
11	1537349	11920178	0	0	0	0	0	-1	-1
11	11943197	12358884	0	1	0	0	0	-1	-1
11	12378655	22338076	0	0	0	0	0	-1	-1
11	22345195	55985556	0	0	0	0	0	-1	0
11	56048747	60503694	-1	0	0	0	0	-1	0
11	60588490	62422964	-1	0	0	0	0	0	0
11	62463146	62735360	0	0	0	0	0	1	0
11	62752049	64770398	-1	0	0	0	0	1	0
11	64776388	64808358	-1	0	0	0	0	1	2
11	64810846	65866780	-1	0	0	0	0	1	0
11	65881567	68882329	-1	0	0	0	1	1	0
11	68914725	72042667	0	0	0	0	1	1	0
11	72078947	79282200	0	0	0	0	-1	1	0
11	79327367	84251214	0	0	0	0	-1	-1	0
11	84292206	86508790	0	0	0	0	-1	-2	0
11	86539489	114974725	-2	0	0	0	-1	-2	0
11	115176124	128462513	-2	0	0	0	-1	-1	0
11	128480472	134259784	-2	1	0	0	-1	-1	0
11	134277465	134576177	-2	1	0	0	-1	-2	0
11	134668514	134998424	-2	-1	0	0	-1	-2	0
12	121225	16607884	-2	-1	0	-1	0	0	-1
12	16632682	23826789	-1	-1	0	-1	0	0	-1
12	23869794	70973059	-1	-1	-1	-1	0	0	-1
12	71132691	72426748	-1	-1	-1	-1	-1	0	-1
12	72469827	74074563	-1	-1	-1	-1	-1	-1	-1
12	74216252	99125450	-1	0	-1	-1	-1	-1	-1
12	99180637	100292479	-1	-1	-1	-1	-1	-1	-1
12	100334500	100855157	-1	0	-1	-1	-1	-1	-1
12	100901614	105708140	-1	0	-1	-1	0	-1	-1
12	105797282	107981565	-1	0	-1	-1	-1	-1	-1
12	108151776	130876745	-1	0	-1	-1	0	-1	-1
12	130899705	132680587	0	0	-1	-1	0	-1	-1
12	132698339	133191311	-1	0	-1	-1	0	-1	-1
13	18722374	33220938	-1	-1	0	-1	-1	-1	-1
13	33251650	47885438	-1	-1	0	-1	0	-1	-1
13	47942654	61854162	-1	-1	0	-1	-1	-1	-1
13	62027592	66337422	-1	-1	0	-1	1	-1	-1
13	66398436	66903524	-1	-1	0	-1	1	-2	-1
13	66950626	88690346	-1	-1	0	-1	1	-1	-1
13	88860788	90229295	-1	-1	0	-1	1	-1	-2
13	90255020	92005936	-1	-1	0	-1	1	-1	-1
13	92063077	114293456	0	-1	0	-1	1	-1	-1
14	19785550	19908019	-2	-1	-1	0	-1	-2	-1
14	20004359	22768350	-2	-1	-1	0	-1	-1	-1
14	22796861	23667033	-2	1	-1	0	-1	-1	-1
14	23799941	31936722	-2	-1	-1	0	-1	-1	-1
14	32049430	32377295	-2	1	-1	0	-1	-1	-1
14	32433433	33367392	0	-1	-1	0	-1	-1	-1
14	33436025	36113182	-2	-1	-1	0	-1	-1	-1
14	36191661	37499952	-2	1	-1	0	-1	-1	-1
14	37547903	38548228	-2	0	-1	0	-1	-1	-1
14	38749405	40598067	-2	-1	-1	0	-1	-1	-1
14	40765358	44465744	-2	-1	-1	1	-1	-1	-1
14	44504256	51410134	-2	1	-1	1	-1	-1	-1
14	51488600	53494367	-2	-1	-1	1	-1	-1	-1
14	53636169	58793162	-2	-1	-1	1	0	-1	-1
14	58836766	59504168	-2	-1	-1	0	0	-1	-1
14	59569088	59706924	-2	0	-1	0	0	-1	-1
14	59774656	64303525	-2	0	-1	1	0	-1	-1
14	64332230	66175126	-2	0	-1	0	0	-1	-1
14	66295200	67089680	-2	0	-1	1	0	-1	-1
14	67129199	67161881	-1	0	-1	1	0	-1	-1
14	67208142	67352900	-1	-1	-1	1	0	-1	-1
14	67364872	69424355	-2	-1	-1	1	0	-1	-1
14	69462200	70013331	-2	0	-1	1	0	-1	-1
14	70032301	72595670	-2	-1	-1	1	0	-1	-1
14	72666395	73680059	0	-1	-1	1	0	-1	-1
14	73713282	73784038	0	0	-1	1	0	-1	-1
14	73825871	74190966	-2	0	-1	1	0	-1	-1
14	74253374	80777969	-2	0	-1	0	0	-1	-1
14	80830966	87822264	-2	0	-1	1	0	-1	-1
14	87899176	88861224	-2	0	-1	0	0	-1	-1
14	88874975	89886749	-2	0	-1	-1	0	-1	-1
14	89931548	90902817	0	0	-1	-1	0	-1	-1
14	90943018	101534121	-2	0	-1	-1	0	-1	-1
14	101557255	104522152	-2	0	-1	0	0	-1	-1
14	104586355	106208446	-2	1	-1	0	0	-1	-1
14	106259718	106850520	-2	1	-1	0	-1	-1	-1
15	19897258	22090103	-2	-2	0	0	-1	-1	1
15	22693176	27135300	-1	-1	0	0	0	0	1
15	27200119	28280225	-1	-1	1	0	0	0	1
15	28921169	29117284	-1	-1	-1	0	0	0	1
15	29189940	33408978	-1	-1	1	0	0	0	1
15	33470064	42466419	-1	-1	-1	0	0	0	1
15	42522109	45884544	-1	-1	0	0	0	0	1
15	45971551	47506781	-1	-1	-1	0	0	0	1
15	47573822	49328177	-1	-1	0	0	0	0	1
15	49384131	50736041	-1	-1	-1	0	0	0	1
15	50863724	56456459	-1	-1	0	0	0	0	1
15	56500111	57550442	-1	-1	1	0	0	0	1
15	57600568	59618701	-1	-1	0	0	0	0	1
15	59656673	63652456	-1	-1	-1	0	0	0	1
15	63698813	69613897	-1	0	-1	0	0	0	1
15	69727696	71244244	-1	-1	-1	0	0	0	1
15	71270689	73411501	-1	-1	0	0	0	0	1
15	73454724	73485913	-1	-1	-1	0	0	0	1
15	73516411	75340202	-1	0	-1	0	0	0	1
15	75351892	77842505	-1	0	0	0	0	0	1
15	77965931	78126716	-1	0	-1	0	0	0	1
15	78149997	99729614	-1	0	0	0	0	0	1
15	99782485	101925063	-1	0	-1	0	0	0	1
16	56241	383189	0	1	0	0	-1	-2	-1
16	447736	1075065	0	1	0	0	-1	0	-1
16	1121439	1745721	0	-1	0	0	-1	0	-1
16	1770293	2697932	0	1	0	0	-1	0	-1
16	2717922	5232155	0	-1	0	0	-1	0	-1
16	5335217	5741634	0	1	0	0	-1	0	-1
16	5866856	6266738	0	-1	0	0	-1	0	-1
16	6338617	6578106	0	1	0	0	-1	0	-1
16	6654585	8381084	0	-1	0	0	-1	0	-1
16	8450353	8704294	0	1	0	0	-1	0	-1
16	8752122	9199270	0	1	0	0	1	0	-1
16	9271652	11128130	0	-1	0	0	1	0	-1
16	11152551	11886869	0	-1	0	0	0	0	-1
16	11894909	13016708	0	1	0	0	0	0	-1
16	13107868	23603258	0	-1	0	0	0	0	-1
16	23639142	25178149	0	1	0	0	0	0	-1
16	25224933	26154689	0	-1	0	0	0	0	-1
16	26299605	27328703	0	1	0	0	0	0	-1
16	27380224	27618398	0	1	0	0	-1	0	-1
16	27654663	28323727	0	1	0	0	0	0	-1
16	28531753	30187202	0	-1	0	0	0	0	-1
16	30352561	30609002	0	1	0	0	0	0	-1
16	30654443	31493222	0	-1	0	0	0	0	-1
16	31530764	31916703	0	-1	-1	-1	-1	-1	-1
16	32613227	34158688	-2	-1	-1	-1	-1	-1	-1
16	34967687	35103503	0	1	-1	-1	-1	-1	-1
16	35150193	35432537	0	1	-1	0	-1	-1	-1
16	35542784	35647473	0	1	0	0	-1	0	-1
16	35755424	35811039	0	1	0	0	1	0	1
16	46530615	47215630	0	2	0	0	1	0	1
16	47237928	47459097	0	0	0	0	1	0	1
16	47462648	48287895	0	2	0	0	1	0	1
16	48295995	48562045	0	1	0	0	1	0	1
16	48586969	50836832	0	0	0	0	1	0	1
16	50992411	54060121	0	1	0	0	1	0	1
16	54113390	54540555	0	2	0	0	1	0	1
16	54725227	55705675	0	0	0	0	1	0	1
16	55744978	56274336	-2	0	0	0	1	0	1
16	56343097	56834315	0	1	0	0	1	0	1
16	56857237	59961389	0	0	0	0	1	0	1
16	60048657	60306129	0	0	0	0	0	0	1
16	60395741	63080018	0	1	0	0	0	0	1
16	63240327	64545308	-1	1	0	0	0	0	1
16	64654978	64834818	-1	0	0	0	0	0	1
16	64900526	65607657	0	0	0	0	0	0	1
16	65798732	66310002	0	1	0	0	0	0	1
16	66373742	66676222	0	1	0	0	1	0	1
16	66757619	66851884	-2	0	0	0	1	0	1
16	66884324	67405701	0	0	0	0	1	0	1
16	67432513	68300972	-1	0	0	0	1	0	1
16	68302427	68712535	0	0	0	0	1	0	1
16	68743975	70480015	0	1	0	0	1	0	1
16	70508369	71447957	0	0	0	0	1	0	1
16	71452144	71576965	-1	0	0	0	1	0	1
16	71629179	72055648	0	0	0	0	1	0	1
16	72091974	72465242	0	0	0	0	1	0	-1
16	72569630	77362098	0	2	0	0	1	0	-1
16	77431307	78936737	0	1	0	0	1	0	-1
16	78981783	80769983	0	0	0	0	1	0	-1
16	80801896	81093412	0	1	0	0	1	0	-1
16	81131555	81682764	0	0	0	0	1	0	-1
16	81710290	81957903	0	1	0	0	1	0	-1
16	81998898	82923949	0	1	0	0	-1	0	-1
16	82994651	85297781	0	0	0	0	-1	0	-1
16	85377004	88439250	0	1	0	0	-1	0	-1
16	88440469	90044770	0	0	0	0	-1	0	-1
17	237188	16326179	0	0	0	-1	0	-1	1
17	16342535	17235829	1	0	0	-1	0	-1	1
17	17267885	17515817	0	0	0	-1	0	-1	1
17	17544865	19318568	0	1	0	-1	0	-1	1
17	19335684	19947372	1	1	0	-1	0	-1	1
17	20022439	22434243	0	1	0	-1	0	-1	1
17	22579161	28358745	0	0	0	-1	0	-1	1
17	28367224	29578273	1	0	0	-1	0	-1	1
17	29588004	31395790	0	0	0	-1	0	-1	1
17	31431786	31579220	0	0	0	-1	0	0	1
17	31693491	32490585	1	0	0	-1	0	0	1
17	32554472	39471205	0	0	0	-1	0	0	1
17	39515698	42061002	0	0	0	-1	0	-1	1
17	42112657	44762293	0	0	0	0	0	-1	1
17	44780132	45876936	0	0	0	0	0	0	1
17	45898311	47052736	0	0	0	0	0	1	1
17	47120323	72754917	0	0	0	1	0	1	1
17	72813978	75761215	0	0	0	1	0	0	1
17	75808687	83071976	0	0	0	1	0	1	1
18	14286	1038874	0	1	-1	1	0	-1	1
18	1134327	7944595	0	1	-1	0	0	-1	1
18	7983879	10975578	0	1	-1	1	0	-1	1
18	11075389	14101505	0	1	-1	1	0	-1	0
18	14101840	14928766	0	1	-1	0	0	-1	0
18	20959862	22278156	0	-1	-1	0	0	-1	0
18	22414562	23134563	0	-1	-1	1	0	-1	0
18	23213943	23296608	0	-1	-1	1	0	-1	-1
18	23370181	24165063	0	-1	-1	0	0	-1	-1
18	24223341	27539921	0	-1	-1	1	0	-1	-1
18	27657392	35924629	0	-1	-1	0	0	-1	-1
18	35975030	36516124	0	-1	-1	0	-1	-1	-1
18	36590108	40590757	0	-1	-1	1	-1	-1	-1
18	40739710	42051562	0	-1	-1	1	-1	0	-1
18	42081155	43115533	0	-1	-1	0	-1	0	-1
18	43189252	80224154	-2	-1	-1	0	-1	0	-1
19	327243	1439122	0	-1	-1	0	0	-1	0
19	1473092	2326747	0	-1	-1	-1	0	-1	0
19	2329457	2980100	1	-1	-1	-1	0	-1	0
19	2991420	7853900	0	-1	-1	-1	0	-1	0
19	7899431	8843075	0	-1	-1	1	0	-1	0
19	8843252	9207015	0	-1	-1	-1	0	-1	0
19	9267252	16680523	0	-1	-1	1	0	-1	0
19	16737599	18224461	0	-1	-1	0	0	-1	0
19	18279955	19237674	0	-1	-1	-1	0	-1	0
19	19271803	20015220	0	-1	-1	1	0	-1	0
19	20087079	28790549	0	-1	-1	-1	0	-1	0
19	28891416	29100523	0	0	-1	-1	0	-1	0
19	29211643	30046347	0	0	-1	1	0	-1	0
19	30205862	31274945	0	0	-1	-1	0	-1	0
19	31293652	31424092	0	-1	-1	-1	0	-1	0
19	31507821	33095702	0	1	-1	0	0	-1	0
19	33112543	33542077	0	1	-1	-1	0	-1	0
19	33636252	35588380	0	1	-1	1	0	-1	0
19	35631988	35738749	0	1	-1	0	0	-1	0
19	35739835	35808163	0	1	1	0	0	-1	0
19	35826218	40492924	0	1	-1	0	0	-1	0
19	40520589	43185800	0	-1	-1	0	0	-1	0
19	43306239	43796303	0	-1	-1	1	0	-1	0
19	43812597	44106253	0	-1	-1	0	0	-1	0
19	44120490	44237095	0	-1	-1	0	-1	-1	0
19	44273249	44754968	0	-1	-1	0	0	-1	0
19	44758554	45062736	-2	-1	-1	0	0	-1	0
19	45085280	47510268	-2	-1	-1	-1	0	-1	0
19	47520792	48240945	-2	-1	-1	-1	-1	-1	0
19	48264127	49008123	-2	-1	-1	0	-1	-1	0
19	49059468	49337699	-2	-1	-1	1	-1	-1	0
19	49360446	49498121	0	-1	-1	1	-1	-1	0
19	49520617	50225072	0	-1	-1	1	0	-1	0
19	50254420	50791177	0	-1	-1	-1	0	-1	0
19	50803542	50878702	0	-2	-1	-1	0	-1	0
19	50906833	51904874	-2	-2	-1	-1	0	-1	0
19	51928910	52824758	0	-2	-1	-1	0	-1	0
19	52929686	53717981	1	-2	-1	1	0	-1	0
19	53745131	55376948	1	-1	-1	1	0	-1	0
19	55402232	55601910	1	-1	-1	-1	0	-1	0
19	55641721	56308830	1	-1	-1	1	0	-1	0
19	56372039	56441983	1	-1	-2	1	0	-1	0
19	56485728	56822350	1	-1	-1	1	0	-1	0
19	56833747	57867878	1	-1	-1	0	0	-1	0
19	57915186	58581118	1	-1	-1	1	0	-1	0
20	140850	26207069	0	0	1	0	-1	1	0
20	31372147	53790831	0	1	1	1	1	1	0
20	53905446	64261747	0	1	1	1	1	1	1
21	8993585	8995401	-2	-1	-1	-2	-1	-1	-2
21	8995698	8995760	-2	-1	-1	-2	-1	0	-2
21	10397994	10645485	-2	-1	-1	-1	-1	0	-2
21	13488905	16753225	0	0	1	-1	0	0	0
21	16851569	23314828	0	-1	1	-1	0	0	0
21	23386757	29072480	1	-1	1	-1	0	0	0
21	29092282	34096871	1	0	1	-1	0	0	0
21	34142962	34613580	1	-1	1	-1	0	0	0
21	34639344	36180996	1	0	1	-1	0	0	0
21	36223210	39687605	1	-1	1	-1	0	0	0
21	39732263	43071138	1	0	1	-1	0	0	0
21	43094918	44991833	1	-1	1	-1	0	0	0
21	45071717	45583528	1	0	1	-1	0	0	0
21	45638711	46647924	-1	0	1	-1	0	0	0
22	16615935	17118509	-2	0	0	-1	0	1	-1
22	17163010	18158612	-2	-1	0	-1	0	1	-1
22	18965469	20638324	-2	0	0	0	0	1	-1
22	20721257	21444386	-2	-1	0	0	0	1	-1
22	21447285	22215402	-2	-1	0	-1	0	1	-1
22	22245410	22550035	-2	-1	0	1	0	1	-1
22	22553028	23010802	-2	-1	0	-1	0	1	-1
22	23067972	23397220	-2	0	0	-1	0	1	-1
22	23480710	23971523	-2	-1	0	-1	0	1	-1
22	24010514	24592405	-2	-1	0	1	0	1	-1
22	24723047	25370984	-2	-1	0	-1	0	1	-1
22	25403526	25809429	-2	-1	0	0	0	1	-1
22	25852859	27948902	-2	0	0	0	0	1	-1
22	27981874	30764327	-2	0	0	1	0	1	-1
22	30800054	35111391	-2	0	0	-1	0	1	-1
22	35181671	36153443	-2	0	0	0	0	1	-1
22	36198472	36768994	-2	-1	0	0	0	1	-1
22	36806319	37377427	-2	-1	0	1	0	1	-1
22	37430694	38344848	-2	-1	0	0	0	1	-1
22	38405710	38487745	-2	0	0	0	0	1	-1
22	38531203	39016846	-2	0	0	-1	0	1	-1
22	39053605	41065677	-2	-1	0	-1	0	1	-1
22	41092916	41696957	-2	-1	0	-1	0	0	-1
22	41729820	42380362	-2	0	0	-1	0	0	-1
22	42396529	42693803	-2	0	0	-1	0	1	-1
22	42710246	43181754	-2	-1	0	-1	0	1	-1
22	43237554	46077843	-2	0	0	-1	0	1	-1
22	46116231	50739747	-2	0	1	-1	0	1	-1

## Sheet: CNAs by gene
Gene	Gene_pos	Chromosome_band	CNA_region_pos	CNA_region_size	A172	LN18	T98G	U138	U87	LN229	U251	Is_in_Cancer_Gene_Census
					CVCL-0131	CVCL-0392	CVCL_0556	CVCL_0020	CVCL_0022	CVCL-0393	CVCL-0021
LINC00115	chr1:824228-827539	p36.33	chr1:824352-3021393	2197041	-2	0	-1	0	0	-1	0	No
LINC01128	chr1:825138-859446	p36.33	chr1:824352-3021393	2197041	-2	0	-1	0	0	-1	0	No
FAM41C	chr1:868071-876903	p36.33	chr1:824352-3021393	2197041	-2	0	-1	0	0	-1	0	No
TUBB8P11	chr1:873292-874349	p36.33	chr1:824352-3021393	2197041	-2	0	-1	0	0	-1	0	No
LINC02593	chr1:916865-921016	p36.33	chr1:824352-3021393	2197041	-2	0	-1	0	0	-1	0	No
SAMD11	chr1:923923-944575	p36.33	chr1:824352-3021393	2197041	-2	0	-1	0	0	-1	0	No
NOC2L	chr1:944203-959309	p36.33	chr1:824352-3021393	2197041	-2	0	-1	0	0	-1	0	No
KLHL17	chr1:960584-965719	p36.33	chr1:824352-3021393	2197041	-2	0	-1	0	0	-1	0	No
PLEKHN1	chr1:966482-975865	p36.33	chr1:824352-3021393	2197041	-2	0	-1	0	0	-1	0	No
PERM1	chr1:975198-982117	p36.33	chr1:824352-3021393	2197041	-2	0	-1	0	0	-1	0	No
HES4	chr1:998962-1000172	p36.33	chr1:824352-3021393	2197041	-2	0	-1	0	0	-1	0	No
ISG15	chr1:1001138-1014540	p36.33	chr1:824352-3021393	2197041	-2	0	-1	0	0	-1	0	No
AGRN	chr1:1020120-1056118	p36.33	chr1:824352-3021393	2197041	-2	0	-1	0	0	-1	0	No
RNF223	chr1:1070967-1074306	p36.33	chr1:824352-3021393	2197041	-2	0	-1	0	0	-1	0	No
C1orf159	chr1:1081818-1116361	p36.33	chr1:824352-3021393	2197041	-2	0	-1	0	0	-1	0	No
LINC01342	chr1:1137017-1144056	p36.33	chr1:824352-3021393	2197041	-2	0	-1	0	0	-1	0	No
MIR200B	chr1:1167104-1167198	p36.33	chr1:824352-3021393	2197041	-2	0	-1	0	0	-1	0	No
MIR200A	chr1:1167863-1167952	p36.33	chr1:824352-3021393	2197041	-2	0	-1	0	0	-1	0	No
MIR429	chr1:1169005-1169087	p36.33	chr1:824352-3021393	2197041	-2	0	-1	0	0	-1	0	No
TTLL10-AS1	chr1:1173056-1179555	p36.33	chr1:824352-3021393	2197041	-2	0	-1	0	0	-1	0	No
TTLL10	chr1:1173880-1197936	p36.33	chr1:824352-3021393	2197041	-2	0	-1	0	0	-1	0	No
TNFRSF18	chr1:1203508-1206592	p36.33	chr1:824352-3021393	2197041	-2	0	-1	0	0	-1	0	No
TNFRSF4	chr1:1211326-1214153	p36.33	chr1:824352-3021393	2197041	-2	0	-1	0	0	-1	0	No
SDF4	chr1:1216931-1232031	p36.33	chr1:824352-3021393	2197041	-2	0	-1	0	0	-1	0	No
B3GALT6	chr1:1232237-1235041	p36.33	chr1:824352-3021393	2197041	-2	0	-1	0	0	-1	0	No
C1QTNF12	chr1:1242446-1246722	p36.33	chr1:824352-3021393	2197041	-2	0	-1	0	0	-1	0	No
UBE2J2	chr1:1253909-1273864	p36.33	chr1:824352-3021393	2197041	-2	0	-1	0	0	-1	0	No
LINC01786	chr1:1275223-1280420	p36.33	chr1:824352-3021393	2197041	-2	0	-1	0	0	-1	0	No
SCNN1D	chr1:1280436-1292029	p36.33	chr1:824352-3021393	2197041	-2	0	-1	0	0	-1	0	No
ACAP3	chr1:1292390-1309609	p36.33	chr1:824352-3021393	2197041	-2	0	-1	0	0	-1	0	No
MIR6726	chr1:1296110-1296170	p36.33	chr1:824352-3021393	2197041	-2	0	-1	0	0	-1	0	No
PUSL1	chr1:1308597-1311677	p36.33	chr1:824352-3021393	2197041	-2	0	-1	0	0	-1	0	No
INTS11	chr1:1311585-1324687	p36.33	chr1:824352-3021393	2197041	-2	0	-1	0	0	-1	0	No
MIR6727	chr1:1312502-1312566	p36.33	chr1:824352-3021393	2197041	-2	0	-1	0	0	-1	0	No
CPTP	chr1:1324756-1328896	p36.33	chr1:824352-3021393	2197041	-2	0	-1	0	0	-1	0	No
TAS1R3	chr1:1331280-1335314	p36.33	chr1:824352-3021393	2197041	-2	0	-1	0	0	-1	0	No
DVL1	chr1:1335276-1349418	p36.33	chr1:824352-3021393	2197041	-2	0	-1	0	0	-1	0	No
MIR6808	chr1:1339650-1339708	p36.33	chr1:824352-3021393	2197041	-2	0	-1	0	0	-1	0	No
MXRA8	chr1:1352689-1361777	p36.33	chr1:824352-3021393	2197041	-2	0	-1	0	0	-1	0	No
AURKAIP1	chr1:1373730-1375207	p36.33	chr1:824352-3021393	2197041	-2	0	-1	0	0	-1	0	No
NDUFB4P8	chr1:1378666-1379032	p36.33	chr1:824352-3021393	2197041	-2	0	-1	0	0	-1	0	No
CCNL2	chr1:1385711-1399335	p36.33	chr1:824352-3021393	2197041	-2	0	-1	0	0	-1	0	No
MRPL20-AS1	chr1:1399515-1402046	p36.33	chr1:824352-3021393	2197041	-2	0	-1	0	0	-1	0	No
MRPL20	chr1:1401909-1407293	p36.33	chr1:824352-3021393	2197041	-2	0	-1	0	0	-1	0	No
RN7SL657P	chr1:1405460-1405752	p36.33	chr1:824352-3021393	2197041	-2	0	-1	0	0	-1	0	No
MRPL20-DT	chr1:1409096-1410618	p36.33	chr1:824352-3021393	2197041	-2	0	-1	0	0	-1	0	No
ANKRD65	chr1:1418420-1421769	p36.33	chr1:824352-3021393	2197041	-2	0	-1	0	0	-1	0	No
ANKRD65-AS1	chr1:1420245-1422691	p36.33	chr1:824352-3021393	2197041	-2	0	-1	0	0	-1	0	No
TMEM88B	chr1:1425871-1430255	p36.33	chr1:824352-3021393	2197041	-2	0	-1	0	0	-1	0	No
LINC01770	chr1:1430539-1434573	p36.33	chr1:824352-3021393	2197041	-2	0	-1	0	0	-1	0	No
VWA1	chr1:1434861-1442882	p36.33	chr1:824352-3021393	2197041	-2	0	-1	0	0	-1	0	No
ATAD3C	chr1:1449689-1470163	p36.33	chr1:824352-3021393	2197041	-2	0	-1	0	0	-1	0	No
ATAD3B	chr1:1471765-1497848	p36.33	chr1:824352-3021393	2197041	-2	0	-1	0	0	-1	0	No
ATAD3A	chr1:1512162-1534685	p36.33	chr1:824352-3021393	2197041	-2	0	-1	0	0	-1	0	No
TMEM240	chr1:1534778-1540624	p36.33	chr1:824352-3021393	2197041	-2	0	-1	0	0	-1	0	No
SSU72	chr1:1541673-1574863	p36.33	chr1:824352-3021393	2197041	-2	0	-1	0	0	-1	0	No
FNDC10	chr1:1598012-1600135	p36.33	chr1:824352-3021393	2197041	-2	0	-1	0	0	-1	0	No
MIB2	chr1:1615454-1630605	p36.33	chr1:824352-3021393	2197041	-2	0	-1	0	0	-1	0	No
MMP23B	chr1:1632163-1635263	p36.33	chr1:824352-3021393	2197041	-2	0	-1	0	0	-1	0	No
CDK11B	chr1:1635225-1659012	p36.33	chr1:824352-3021393	2197041	-2	0	-1	0	0	-1	0	No
SLC35E2B	chr1:1659529-1692795	p36.33	chr1:824352-3021393	2197041	-2	0	-1	0	0	-1	0	No
MMP23A	chr1:1699942-1701782	p36.33	chr1:824352-3021393	2197041	-2	0	-1	0	0	-1	0	No
CDK11A	chr1:1702379-1724357	p36.33	chr1:824352-3021393	2197041	-2	0	-1	0	0	-1	0	No
SLC35E2A	chr1:1734690-1739557	p36.33	chr1:824352-3021393	2197041	-2	0	-1	0	0	-1	0	No
NADK	chr1:1751232-1780457	p36.33	chr1:824352-3021393	2197041	-2	0	-1	0	0	-1	0	No
GNB1	chr1:1785285-1892292	p36.33	chr1:824352-3021393	2197041	-2	0	-1	0	0	-1	0	No
GNB1-DT	chr1:1891223-1892726	p36.33	chr1:824352-3021393	2197041	-2	0	-1	0	0	-1	0	No
CALML6	chr1:1915108-1917296	p36.33	chr1:824352-3021393	2197041	-2	0	-1	0	0	-1	0	No
TMEM52	chr1:1917590-1919279	p36.33	chr1:824352-3021393	2197041	-2	0	-1	0	0	-1	0	No
CFAP74	chr1:1921951-2003837	p36.33	chr1:824352-3021393	2197041	-2	0	-1	0	0	-1	0	No
GABRD	chr1:2019329-2030758	p36.33	chr1:824352-3021393	2197041	-2	0	-1	0	0	-1	0	No
PRKCZ-DT	chr1:2049203-2050070	p36.33	chr1:824352-3021393	2197041	-2	0	-1	0	0	-1	0	No
PRKCZ	chr1:2050411-2185395	p36.33	chr1:824352-3021393	2197041	-2	0	-1	0	0	-1	0	No
PRKCZ-AS1	chr1:2181794-2184389	p36.33	chr1:824352-3021393	2197041	-2	0	-1	0	0	-1	0	No
FAAP20	chr1:2184461-2212720	p36.33	chr1:824352-3021393	2197041	-2	0	-1	0	0	-1	0	No
SKI	chr1:2227388-2310213	p36.33	chr1:824352-3021393	2197041	-2	0	-1	0	0	-1	0	Yes
MORN1	chr1:2321253-2391707	p36.32	chr1:824352-3021393	2197041	-2	0	-1	0	0	-1	0	No
RER1	chr1:2391775-2405442	p36.32	chr1:824352-3021393	2197041	-2	0	-1	0	0	-1	0	No
PEX10	chr1:2403964-2413797	p36.32	chr1:824352-3021393	2197041	-2	0	-1	0	0	-1	0	No
PLCH2	chr1:2425980-2505532	p36.32	chr1:824352-3021393	2197041	-2	0	-1	0	0	-1	0	No
PANK4	chr1:2508537-2526597	p36.32	chr1:824352-3021393	2197041	-2	0	-1	0	0	-1	0	No
HES5	chr1:2528745-2530263	p36.32	chr1:824352-3021393	2197041	-2	0	-1	0	0	-1	0	No
TNFRSF14-AS1	chr1:2549920-2557031	p36.32	chr1:824352-3021393	2197041	-2	0	-1	0	0	-1	0	No
TNFRSF14	chr1:2555639-2565382	p36.32	chr1:824352-3021393	2197041	-2	0	-1	0	0	-1	0	Yes
PRXL2B	chr1:2586491-2591469	p36.32	chr1:824352-3021393	2197041	-2	0	-1	0	0	-1	0	No
MMEL1	chr1:2590639-2633016	p36.32	chr1:824352-3021393	2197041	-2	0	-1	0	0	-1	0	No
MMEL1-AS1	chr1:2632568-2636620	p36.32	chr1:824352-3021393	2197041	-2	0	-1	0	0	-1	0	No
TTC34	chr1:2636986-2801693	p36.32	chr1:824352-3021393	2197041	-2	0	-1	0	0	-1	0	No
PRDM16	chr1:3069168-3438621	p36.32	chr1:3080122-6351421	3271299	-2	0	-1	0	-2	-1	0	Yes
MIR4251	chr1:3127975-3128035	p36.32	chr1:3080122-6351421	3271299	-2	0	-1	0	-2	-1	0	No
ARHGEF16	chr1:3454665-3481113	p36.32	chr1:3080122-6351421	3271299	-2	0	-1	0	-2	-1	0	No
MEGF6	chr1:3487951-3611508	p36.32	chr1:3080122-6351421	3271299	-2	0	-1	0	-2	-1	0	No
MIR551A	chr1:3560695-3560790	p36.32	chr1:3080122-6351421	3271299	-2	0	-1	0	-2	-1	0	No
TPRG1L	chr1:3625015-3630127	p36.32	chr1:3080122-6351421	3271299	-2	0	-1	0	-2	-1	0	No
WRAP73	chr1:3630767-3652761	p36.32	chr1:3080122-6351421	3271299	-2	0	-1	0	-2	-1	0	No
TP73	chr1:3652516-3736201	p36.32	chr1:3080122-6351421	3271299	-2	0	-1	0	-2	-1	0	No
TP73-AS3	chr1:3658938-3668772	p36.32	chr1:3080122-6351421	3271299	-2	0	-1	0	-2	-1	0	No
TP73-AS2	chr1:3712200-3714298	p36.32	chr1:3080122-6351421	3271299	-2	0	-1	0	-2	-1	0	No
TP73-AS1	chr1:3735511-3747373	p36.32	chr1:3080122-6351421	3271299	-2	0	-1	0	-2	-1	0	No
CCDC27	chr1:3746460-3771645	p36.32	chr1:3080122-6351421	3271299	-2	0	-1	0	-2	-1	0	No
SMIM1	chr1:3772749-3775982	p36.32	chr1:3080122-6351421	3271299	-2	0	-1	0	-2	-1	0	No
LRRC47	chr1:3778559-3796498	p36.32	chr1:3080122-6351421	3271299	-2	0	-1	0	-2	-1	0	No
RN7SL574P	chr1:3782815-3783111	p36.32	chr1:3080122-6351421	3271299	-2	0	-1	0	-2	-1	0	No
CEP104	chr1:3812086-3857396	p36.32	chr1:3080122-6351421	3271299	-2	0	-1	0	-2	-1	0	No
DFFB	chr1:3857267-3885429	p36.32	chr1:3080122-6351421	3271299	-2	0	-1	0	-2	-1	0	No
C1orf174	chr1:3889125-3900293	p36.32	chr1:3080122-6351421	3271299	-2	0	-1	0	-2	-1	0	No
LINC01134	chr1:3900347-3917225	p36.32	chr1:3080122-6351421	3271299	-2	0	-1	0	-2	-1	0	No
LINC01346	chr1:3940486-3955262	p36.32	chr1:3080122-6351421	3271299	-2	0	-1	0	-2	-1	0	No
LINC01345	chr1:3944547-3949024	p36.32	chr1:3080122-6351421	3271299	-2	0	-1	0	-2	-1	0	No
LINC02780	chr1:3976133-4012704	p36.32	chr1:3080122-6351421	3271299	-2	0	-1	0	-2	-1	0	No
EEF1DP6	chr1:4175528-4175899	p36.32	chr1:3080122-6351421	3271299	-2	0	-1	0	-2	-1	0	No
LINC01777	chr1:4412027-4424689	p36.32	chr1:3080122-6351421	3271299	-2	0	-1	0	-2	-1	0	No
LINC01646	chr1:4571481-4594016	p36.32	chr1:3080122-6351421	3271299	-2	0	-1	0	-2	-1	0	No
AJAP1	chr1:4654609-4792534	p36.32	chr1:3080122-6351421	3271299	-2	0	-1	0	-2	-1	0	No
LINC02781	chr1:4973381-4981568	p36.32	chr1:3080122-6351421	3271299	-2	0	-1	0	-2	-1	0	No
LINC02782	chr1:5086459-5090899	p36.32	chr1:3080122-6351421	3271299	-2	0	-1	0	-2	-1	0	No
MIR4689	chr1:5862672-5862741	p36.31	chr1:3080122-6351421	3271299	-2	0	-1	0	-2	-1	0	No
NPHP4	chr1:5862811-5992473	p36.31	chr1:3080122-6351421	3271299	-2	0	-1	0	-2	-1	0	No
KCNAB2	chr1:5990927-6101193	p36.31	chr1:3080122-6351421	3271299	-2	0	-1	0	-2	-1	0	No
CHD5	chr1:6101787-6180321	p36.31	chr1:3080122-6351421	3271299	-2	0	-1	0	-2	-1	0	No
RPL22	chr1:6185020-6209389	p36.31	chr1:3080122-6351421	3271299	-2	0	-1	0	-2	-1	0	Yes
RNF207-AS1	chr1:6204840-6205780	p36.31	chr1:3080122-6351421	3271299	-2	0	-1	0	-2	-1	0	No
RNF207	chr1:6205475-6221299	p36.31	chr1:3080122-6351421	3271299	-2	0	-1	0	-2	-1	0	No
ICMT	chr1:6221193-6235972	p36.31	chr1:3080122-6351421	3271299	-2	0	-1	0	-2	-1	0	No
ICMT-DT	chr1:6234692-6239444	p36.31	chr1:3080122-6351421	3271299	-2	0	-1	0	-2	-1	0	No
HES3	chr1:6244179-6245578	p36.31	chr1:3080122-6351421	3271299	-2	0	-1	0	-2	-1	0	No
GPR153	chr1:6247353-6261098	p36.31	chr1:3080122-6351421	3271299	-2	0	-1	0	-2	-1	0	No
ACOT7	chr1:6264269-6393767	p36.31	chr1:3080122-6351421	3271299	-2	0	-1	0	-2	-1	0	No
HES2	chr1:6412418-6424670	p36.31	chr1:6397626-21100821	14703195	-2	0	-1	0	0	-1	0	No
ESPN	chr1:6424776-6461367	p36.31	chr1:6397626-21100821	14703195	-2	0	-1	0	0	-1	0	No
MIR4252	chr1:6429834-6429896	p36.31	chr1:6397626-21100821	14703195	-2	0	-1	0	0	-1	0	No
TNFRSF25	chr1:6460786-6466175	p36.31	chr1:6397626-21100821	14703195	-2	0	-1	0	0	-1	0	No
PLEKHG5	chr1:6467122-6520074	p36.31	chr1:6397626-21100821	14703195	-2	0	-1	0	0	-1	0	No
NOL9	chr1:6521347-6554513	p36.31	chr1:6397626-21100821	14703195	-2	0	-1	0	0	-1	0	No
RNU6-731P	chr1:6540854-6540964	p36.31	chr1:6397626-21100821	14703195	-2	0	-1	0	0	-1	0	No
TAS1R1	chr1:6555307-6579755	p36.31	chr1:6397626-21100821	14703195	-2	0	-1	0	0	-1	0	No
ZBTB48	chr1:6579994-6589280	p36.31	chr1:6397626-21100821	14703195	-2	0	-1	0	0	-1	0	No
KLHL21	chr1:6590724-6614607	p36.31	chr1:6397626-21100821	14703195	-2	0	-1	0	0	-1	0	No
PHF13	chr1:6613731-6624030	p36.31	chr1:6397626-21100821	14703195	-2	0	-1	0	0	-1	0	No
THAP3	chr1:6624868-6635586	p36.31	chr1:6397626-21100821	14703195	-2	0	-1	0	0	-1	0	No
DNAJC11	chr1:6634168-6701924	p36.31	chr1:6397626-21100821	14703195	-2	0	-1	0	0	-1	0	No
LINC01672	chr1:6724637-6730012	p36.31	chr1:6397626-21100821	14703195	-2	0	-1	0	0	-1	0	No
CAMTA1-DT	chr1:6783892-6784843	p36.31	chr1:6397626-21100821	14703195	-2	0	-1	0	0	-1	0	No
CAMTA1	chr1:6785454-7769706	p36.31	chr1:6397626-21100821	14703195	-2	0	-1	0	0	-1	0	Yes
RNU1-8P	chr1:7219360-7219524	p36.23	chr1:6397626-21100821	14703195	-2	0	-1	0	0	-1	0	No
CAMTA1-IT1	chr1:7368942-7370270	p36.23	chr1:6397626-21100821	14703195	-2	0	-1	0	0	-1	0	No
CAMTA1-AS2	chr1:7382487-7389754	p36.23	chr1:6397626-21100821	14703195	-2	0	-1	0	0	-1	0	No
CAMTA1-AS1	chr1:7441096-7441554	p36.23	chr1:6397626-21100821	14703195	-2	0	-1	0	0	-1	0	No
VAMP3	chr1:7771296-7781432	p36.23	chr1:6397626-21100821	14703195	-2	0	-1	0	0	-1	0	No
PER3	chr1:7784291-7845177	p36.23	chr1:6397626-21100821	14703195	-2	0	-1	0	0	-1	0	No
UTS2	chr1:7843083-7853512	p36.23	chr1:6397626-21100821	14703195	-2	0	-1	0	0	-1	0	No
TNFRSF9	chr1:7915871-7943165	p36.23	chr1:6397626-21100821	14703195	-2	0	-1	0	0	-1	0	No
PARK7	chr1:7954291-7985505	p36.23	chr1:6397626-21100821	14703195	-2	0	-1	0	0	-1	0	No
ERRFI1	chr1:8004404-8026309	p36.23	chr1:6397626-21100821	14703195	-2	0	-1	0	0	-1	0	No
ERRFI1-DT	chr1:8026738-8122702	p36.23	chr1:6397626-21100821	14703195	-2	0	-1	0	0	-1	0	No
RPL7AP18	chr1:8057245-8058463	p36.23	chr1:6397626-21100821	14703195	-2	0	-1	0	0	-1	0	No
LINC01714	chr1:8201518-8215210	p36.23	chr1:6397626-21100821	14703195	-2	0	-1	0	0	-1	0	No
RNU1-7P	chr1:8206434-8206597	p36.23	chr1:6397626-21100821	14703195	-2	0	-1	0	0	-1	0	No
RNU6-991P	chr1:8292157-8292263	p36.23	chr1:6397626-21100821	14703195	-2	0	-1	0	0	-1	0	No
SLC45A1	chr1:8318114-8344167	p36.23	chr1:6397626-21100821	14703195	-2	0	-1	0	0	-1	0	No
RERE	chr1:8352397-8848921	p36.23	chr1:6397626-21100821	14703195	-2	0	-1	0	0	-1	0	No
RERE-AS1	chr1:8424645-8435013	p36.23	chr1:6397626-21100821	14703195	-2	0	-1	0	0	-1	0	No
RPL7P11	chr1:8750430-8751087	p36.23	chr1:6397626-21100821	14703195	-2	0	-1	0	0	-1	0	No
RPL7P7	chr1:8786211-8786913	p36.23	chr1:6397626-21100821	14703195	-2	0	-1	0	0	-1	0	No
RPL23AP19	chr1:8831007-8831375	p36.23	chr1:6397626-21100821	14703195	-2	0	-1	0	0	-1	0	No
ENO1	chr1:8861000-8879190	p36.23	chr1:6397626-21100821	14703195	-2	0	-1	0	0	-1	0	No
MIR6728	chr1:8866502-8866590	p36.23	chr1:6397626-21100821	14703195	-2	0	-1	0	0	-1	0	No
ENO1-AS1	chr1:8878835-8879894	p36.23	chr1:6397626-21100821	14703195	-2	0	-1	0	0	-1	0	No
RNU6-304P	chr1:8883427-8883533	p36.23	chr1:6397626-21100821	14703195	-2	0	-1	0	0	-1	0	No
HMGN2P17	chr1:8893409-8894151	p36.23	chr1:6397626-21100821	14703195	-2	0	-1	0	0	-1	0	No
CA6	chr1:8945867-8975092	p36.23	chr1:6397626-21100821	14703195	-2	0	-1	0	0	-1	0	No
RN7SL451P	chr1:8979576-8979874	p36.23	chr1:6397626-21100821	14703195	-2	0	-1	0	0	-1	0	No
SLC2A7	chr1:9002973-9026423	p36.23	chr1:6397626-21100821	14703195	-2	0	-1	0	0	-1	0	No
SLC2A5	chr1:9035106-9088478	p36.23	chr1:6397626-21100821	14703195	-2	0	-1	0	0	-1	0	No
GPR157	chr1:9100305-9129102	p36.22	chr1:6397626-21100821	14703195	-2	0	-1	0	0	-1	0	No
MIR34AHG	chr1:9148011-9198906	p36.22	chr1:6397626-21100821	14703195	-2	0	-1	0	0	-1	0	No
MIR34A	chr1:9151668-9151777	p36.22	chr1:6397626-21100821	14703195	-2	0	-1	0	0	-1	0	No
LNCTAM34A	chr1:9182004-9196284	p36.22	chr1:6397626-21100821	14703195	-2	0	-1	0	0	-1	0	No
H6PD	chr1:9234774-9271337	p36.22	chr1:6397626-21100821	14703195	-2	0	-1	0	0	-1	0	No
SPSB1	chr1:9292894-9369532	p36.22	chr1:6397626-21100821	14703195	-2	0	-1	0	0	-1	0	No
LINC02606	chr1:9425094-9440564	p36.22	chr1:6397626-21100821	14703195	-2	0	-1	0	0	-1	0	No
RNA5SP40	chr1:9437669-9437778	p36.22	chr1:6397626-21100821	14703195	-2	0	-1	0	0	-1	0	No
SLC25A33	chr1:9539465-9585173	p36.22	chr1:6397626-21100821	14703195	-2	0	-1	0	0	-1	0	No
TMEM201	chr1:9588911-9614877	p36.22	chr1:6397626-21100821	14703195	-2	0	-1	0	0	-1	0	No
PIK3CD	chr1:9629889-9729114	p36.22	chr1:6397626-21100821	14703195	-2	0	-1	0	0	-1	0	No
PIK3CD-AS1	chr1:9652610-9654586	p36.22	chr1:6397626-21100821	14703195	-2	0	-1	0	0	-1	0	No
PIK3CD-AS2	chr1:9672405-9687583	p36.22	chr1:6397626-21100821	14703195	-2	0	-1	0	0	-1	0	No
CLSTN1	chr1:9728926-9823984	p36.22	chr1:6397626-21100821	14703195	-2	0	-1	0	0	-1	0	No
MZT1P1	chr1:9780822-9781240	p36.22	chr1:6397626-21100821	14703195	-2	0	-1	0	0	-1	0	No
CTNNBIP1	chr1:9848276-9910336	p36.22	chr1:6397626-21100821	14703195	-2	0	-1	0	0	-1	0	No
LZIC	chr1:9922113-9943407	p36.22	chr1:6397626-21100821	14703195	-2	0	-1	0	0	-1	0	No
NMNAT1	chr1:9943428-9985501	p36.22	chr1:6397626-21100821	14703195	-2	0	-1	0	0	-1	0	No
RN7SKP269	chr1:9947318-9947636	p36.22	chr1:6397626-21100821	14703195	-2	0	-1	0	0	-1	0	No
TMEM274P	chr1:9950572-9960787	p36.22	chr1:6397626-21100821	14703195	-2	0	-1	0	0	-1	0	No
MIR5697	chr1:9967381-9967458	p36.22	chr1:6397626-21100821	14703195	-2	0	-1	0	0	-1	0	No
RBP7	chr1:9997206-10016021	p36.22	chr1:6397626-21100821	14703195	-2	0	-1	0	0	-1	0	No
UBE4B	chr1:10032832-10181239	p36.22	chr1:6397626-21100821	14703195	-2	0	-1	0	0	-1	0	No
PGAM1P11	chr1:10058671-10059648	p36.22	chr1:6397626-21100821	14703195	-2	0	-1	0	0	-1	0	No
RNU6-828P	chr1:10163268-10163374	p36.22	chr1:6397626-21100821	14703195	-2	0	-1	0	0	-1	0	No
KIF1B	chr1:10210570-10381603	p36.22	chr1:6397626-21100821	14703195	-2	0	-1	0	0	-1	0	No
RNU6-37P	chr1:10298966-10299072	p36.22	chr1:6397626-21100821	14703195	-2	0	-1	0	0	-1	0	No
RN7SL731P	chr1:10306465-10306757	p36.22	chr1:6397626-21100821	14703195	-2	0	-1	0	0	-1	0	No
PGD	chr1:10398592-10420511	p36.22	chr1:6397626-21100821	14703195	-2	0	-1	0	0	-1	0	No
CENPS-CORT	chr1:10430102-10452153	p36.22	chr1:6397626-21100821	14703195	-2	0	-1	0	0	-1	0	No
CENPS	chr1:10430433-10442808	p36.22	chr1:6397626-21100821	14703195	-2	0	-1	0	0	-1	0	No
CORT	chr1:10450031-10451998	p36.22	chr1:6397626-21100821	14703195	-2	0	-1	0	0	-1	0	No
DFFA	chr1:10456522-10472529	p36.22	chr1:6397626-21100821	14703195	-2	0	-1	0	0	-1	0	No
PEX14	chr1:10472288-10630758	p36.22	chr1:6397626-21100821	14703195	-2	0	-1	0	0	-1	0	No
RN7SL614P	chr1:10616836-10617115	p36.22	chr1:6397626-21100821	14703195	-2	0	-1	0	0	-1	0	No
CASZ1	chr1:10636604-10796650	p36.22	chr1:6397626-21100821	14703195	-2	0	-1	0	0	-1	0	No
HSPE1P24	chr1:10895761-10895998	p36.22	chr1:6397626-21100821	14703195	-2	0	-1	0	0	-1	0	No
C1orf127	chr1:10946471-10982076	p36.22	chr1:6397626-21100821	14703195	-2	0	-1	0	0	-1	0	No
CFL1P6	chr1:10990978-10991797	p36.22	chr1:6397626-21100821	14703195	-2	0	-1	0	0	-1	0	No
TARDBP	chr1:11012344-11030528	p36.22	chr1:6397626-21100821	14703195	-2	0	-1	0	0	-1	0	No
MASP2	chr1:11022009-11047239	p36.22	chr1:6397626-21100821	14703195	-2	0	-1	0	0	-1	0	No
SRM	chr1:11054584-11060020	p36.22	chr1:6397626-21100821	14703195	-2	0	-1	0	0	-1	0	No
EXOSC10	chr1:11066618-11099869	p36.22	chr1:6397626-21100821	14703195	-2	0	-1	0	0	-1	0	No
EXOSC10-AS1	chr1:11099430-11102105	p36.22	chr1:6397626-21100821	14703195	-2	0	-1	0	0	-1	0	No
MTOR	chr1:11106535-11262556	p36.22	chr1:6397626-21100821	14703195	-2	0	-1	0	0	-1	0	Yes
MTOR-AS1	chr1:11143898-11149537	p36.22	chr1:6397626-21100821	14703195	-2	0	-1	0	0	-1	0	No
RNU6-537P	chr1:11152350-11152452	p36.22	chr1:6397626-21100821	14703195	-2	0	-1	0	0	-1	0	No
ANGPTL7	chr1:11189355-11195981	p36.22	chr1:6397626-21100821	14703195	-2	0	-1	0	0	-1	0	No
RNU6-291P	chr1:11226254-11226360	p36.22	chr1:6397626-21100821	14703195	-2	0	-1	0	0	-1	0	No
RPL39P6	chr1:11232963-11233112	p36.22	chr1:6397626-21100821	14703195	-2	0	-1	0	0	-1	0	No
UBIAD1	chr1:11273198-11296049	p36.22	chr1:6397626-21100821	14703195	-2	0	-1	0	0	-1	0	No
UBE2V2P3	chr1:11278616-11279351	p36.22	chr1:6397626-21100821	14703195	-2	0	-1	0	0	-1	0	No
MTCYBP45	chr1:11425257-11425821	p36.22	chr1:6397626-21100821	14703195	-2	0	-1	0	0	-1	0	No
DISP3	chr1:11479155-11537551	p36.22	chr1:6397626-21100821	14703195	-2	0	-1	0	0	-1	0	No
LINC01647	chr1:11609468-11613358	p36.22	chr1:6397626-21100821	14703195	-2	0	-1	0	0	-1	0	No
FBXO2	chr1:11637018-11655785	p36.22	chr1:6397626-21100821	14703195	-2	0	-1	0	0	-1	0	No
FBXO44	chr1:11654375-11663327	p36.22	chr1:6397626-21100821	14703195	-2	0	-1	0	0	-1	0	No
MAD2L2	chr1:11658918-11691811	p36.22	chr1:6397626-21100821	14703195	-2	0	-1	0	0	-1	0	No
FBXO6	chr1:11664200-11674354	p36.22	chr1:6397626-21100821	14703195	-2	0	-1	0	0	-1	0	No
DRAXIN	chr1:11691710-11725857	p36.22	chr1:6397626-21100821	14703195	-2	0	-1	0	0	-1	0	No
AGTRAP	chr1:11736084-11754802	p36.22	chr1:6397626-21100821	14703195	-2	0	-1	0	0	-1	0	No
C1orf167	chr1:11761787-11789585	p36.22	chr1:6397626-21100821	14703195	-2	0	-1	0	0	-1	0	No
C1orf167-AS1	chr1:11777077-11779619	p36.22	chr1:6397626-21100821	14703195	-2	0	-1	0	0	-1	0	No
MTHFR	chr1:11785723-11806455	p36.22	chr1:6397626-21100821	14703195	-2	0	-1	0	0	-1	0	No
CLCN6	chr1:11806096-11848079	p36.22	chr1:6397626-21100821	14703195	-2	0	-1	0	0	-1	0	No
NPPA	chr1:11845709-11848345	p36.22	chr1:6397626-21100821	14703195	-2	0	-1	0	0	-1	0	No
NPPB	chr1:11857464-11858945	p36.22	chr1:6397626-21100821	14703195	-2	0	-1	0	0	-1	0	No
SBF1P2	chr1:11877770-11880406	p36.22	chr1:6397626-21100821	14703195	-2	0	-1	0	0	-1	0	No
RNU5E-1	chr1:11908152-11908271	p36.22	chr1:6397626-21100821	14703195	-2	0	-1	0	0	-1	0	No
RNU5E-4P	chr1:11909808-11909927	p36.22	chr1:6397626-21100821	14703195	-2	0	-1	0	0	-1	0	No
KIAA2013	chr1:11919591-11926428	p36.22	chr1:6397626-21100821	14703195	-2	0	-1	0	0	-1	0	No
PLOD1	chr1:11934205-11975538	p36.22	chr1:6397626-21100821	14703195	-2	0	-1	0	0	-1	0	No
MFN2	chr1:11980181-12015211	p36.22	chr1:6397626-21100821	14703195	-2	0	-1	0	0	-1	0	No
MIIP	chr1:12019466-12032045	p36.22	chr1:6397626-21100821	14703195	-2	0	-1	0	0	-1	0	No
MIR6729	chr1:12029158-12029222	p36.22	chr1:6397626-21100821	14703195	-2	0	-1	0	0	-1	0	No
RN7SL649P	chr1:12036740-12037014	p36.22	chr1:6397626-21100821	14703195	-2	0	-1	0	0	-1	0	No
TNFRSF8	chr1:12063303-12144207	p36.22	chr1:6397626-21100821	14703195	-2	0	-1	0	0	-1	0	No
RNU6-777P	chr1:12077881-12077984	p36.22	chr1:6397626-21100821	14703195	-2	0	-1	0	0	-1	0	No
RPL23AP89	chr1:12080293-12080547	p36.22	chr1:6397626-21100821	14703195	-2	0	-1	0	0	-1	0	No
MIR7846	chr1:12166943-12167038	p36.22	chr1:6397626-21100821	14703195	-2	0	-1	0	0	-1	0	No
TNFRSF1B	chr1:12166991-12209228	p36.22	chr1:6397626-21100821	14703195	-2	0	-1	0	0	-1	0	No
MIR4632	chr1:12191713-12191773	p36.22	chr1:6397626-21100821	14703195	-2	0	-1	0	0	-1	0	No
RPL10P17	chr1:12220794-12221109	p36.22	chr1:6397626-21100821	14703195	-2	0	-1	0	0	-1	0	No
VPS13D	chr1:12230030-12512047	p36.22	chr1:6397626-21100821	14703195	-2	0	-1	0	0	-1	0	No
SNORA59A	chr1:12507246-12507397	p36.21	chr1:6397626-21100821	14703195	-2	0	-1	0	0	-1	0	No
LINC02766	chr1:12525716-12530691	p36.21	chr1:6397626-21100821	14703195	-2	0	-1	0	0	-1	0	No
DHRS3	chr1:12567910-12618210	p36.21	chr1:6397626-21100821	14703195	-2	0	-1	0	0	-1	0	No
RNU6ATAC18P	chr1:12569972-12570072	p36.21	chr1:6397626-21100821	14703195	-2	0	-1	0	0	-1	0	No
MIR6730	chr1:12578957-12579023	p36.21	chr1:6397626-21100821	14703195	-2	0	-1	0	0	-1	0	No
AADACL4	chr1:12644085-12667076	p36.21	chr1:6397626-21100821	14703195	-2	0	-1	0	0	-1	0	No
AADACL3	chr1:12716110-12728760	p36.21	chr1:6397626-21100821	14703195	-2	0	-1	0	0	-1	0	No
CFAP107	chr1:12746200-12763699	p36.21	chr1:6397626-21100821	14703195	-2	0	-1	0	0	-1	0	No
PRAMEF12	chr1:12773738-12777906	p36.21	chr1:6397626-21100821	14703195	-2	0	-1	0	0	-1	0	No
PRAMEF1	chr1:12791397-12796628	p36.21	chr1:6397626-21100821	14703195	-2	0	-1	0	0	-1	0	No
LINC01784	chr1:12822686-12823159	p36.21	chr1:6397626-21100821	14703195	-2	0	-1	0	0	-1	0	No
PRAMEF11	chr1:12824605-12831410	p36.21	chr1:6397626-21100821	14703195	-2	0	-1	0	0	-1	0	No
PRAMEF30P	chr1:12838125-12841357	p36.21	chr1:6397626-21100821	14703195	-2	0	-1	0	0	-1	0	No
HNRNPCL1	chr1:12847377-12848720	p36.21	chr1:6397626-21100821	14703195	-2	0	-1	0	0	-1	0	No
PRAMEF2	chr1:12857086-12861909	p36.21	chr1:6397626-21100821	14703195	-2	0	-1	0	0	-1	0	No
PRAMEF4	chr1:12879212-12886201	p36.21	chr1:6397626-21100821	14703195	-2	0	-1	0	0	-1	0	No
PRAMEF10	chr1:12892896-12898270	p36.21	chr1:6397626-21100821	14703195	-2	0	-1	0	0	-1	0	No
PRAMEF7	chr1:12916610-12920751	p36.21	chr1:6397626-21100821	14703195	-2	0	-1	0	0	-1	0	No
RNU6-1072P	chr1:12922554-12922660	p36.21	chr1:6397626-21100821	14703195	-2	0	-1	0	0	-1	0	No
PRAMEF29P	chr1:12926162-12928253	p36.21	chr1:6397626-21100821	14703195	-2	0	-1	0	0	-1	0	No
PRAMEF6	chr1:12938472-12947580	p36.21	chr1:6397626-21100821	14703195	-2	0	-1	0	0	-1	0	No
PRAMEF28P	chr1:13029339-13032130	p36.21	chr1:6397626-21100821	14703195	-2	0	-1	0	0	-1	0	No
PRAMEF27	chr1:13049476-13056575	p36.21	chr1:6397626-21100821	14703195	-2	0	-1	0	0	-1	0	No
HNRNPCL3	chr1:13060769-13062878	p36.21	chr1:6397626-21100821	14703195	-2	0	-1	0	0	-1	0	No
PRAMEF25	chr1:13068677-13077884	p36.21	chr1:6397626-21100821	14703195	-2	0	-1	0	0	-1	0	No
PRAMEF34P	chr1:13095179-13097971	p36.21	chr1:6397626-21100821	14703195	-2	0	-1	0	0	-1	0	No
PRAMEF35P	chr1:13104403-13105689	p36.21	chr1:6397626-21100821	14703195	-2	0	-1	0	0	-1	0	No
HNRNPCL2	chr1:13115488-13116854	p36.21	chr1:6397626-21100821	14703195	-2	0	-1	0	0	-1	0	No
PRAMEF36P	chr1:13128818-13131615	p36.21	chr1:6397626-21100821	14703195	-2	0	-1	0	0	-1	0	No
PRAMEF26	chr1:13148905-13158116	p36.21	chr1:6397626-21100821	14703195	-2	0	-1	0	0	-1	0	No
HNRNPCL4	chr1:13163914-13165631	p36.21	chr1:6397626-21100821	14703195	-2	0	-1	0	0	-1	0	No
PRAMEF9	chr1:13171848-13179459	p36.21	chr1:6397626-21100821	14703195	-2	0	-1	0	0	-1	0	No
PRAMEF13	chr1:13196188-13201409	p36.21	chr1:6397626-21100821	14703195	-2	0	-1	0	0	-1	0	No
PRAMEF18	chr1:13222695-13226154	p36.21	chr1:6397626-21100821	14703195	-2	0	-1	0	0	-1	0	No
PRAMEF31P	chr1:13245863-13248652	p36.21	chr1:6397626-21100821	14703195	-2	0	-1	0	0	-1	0	No
PRAMEF5	chr1:13254198-13263435	p36.21	chr1:6397626-21100821	14703195	-2	0	-1	0	0	-1	0	No
PRAMEF32P	chr1:13273539-13275627	p36.21	chr1:6397626-21100821	14703195	-2	0	-1	0	0	-1	0	No
RNU6-771P	chr1:13279125-13279231	p36.21	chr1:6397626-21100821	14703195	-2	0	-1	0	0	-1	0	No
PRAMEF8	chr1:13281304-13285137	p36.21	chr1:6397626-21100821	14703195	-2	0	-1	0	0	-1	0	No
PRAMEF33	chr1:13303539-13308907	p36.21	chr1:6397626-21100821	14703195	-2	0	-1	0	0	-1	0	No
PRAMEF15	chr1:13315581-13322598	p36.21	chr1:6397626-21100821	14703195	-2	0	-1	0	0	-1	0	No
PRAMEF14	chr1:13341892-13347134	p36.21	chr1:6397626-21100821	14703195	-2	0	-1	0	0	-1	0	No
PRAMEF19	chr1:13368431-13371947	p36.21	chr1:6397626-21100821	14703195	-2	0	-1	0	0	-1	0	No
PRAMEF17	chr1:13389632-13392629	p36.21	chr1:6397626-21100821	14703195	-2	0	-1	0	0	-1	0	No
PRAMEF20	chr1:13410450-13421328	p36.21	chr1:6397626-21100821	14703195	-2	0	-1	0	0	-1	0	No
LRRC38	chr1:13474973-13514003	p36.21	chr1:6397626-21100821	14703195	-2	0	-1	0	0	-1	0	No
BRWD1P1	chr1:13555001-13555694	p36.21	chr1:6397626-21100821	14703195	-2	0	-1	0	0	-1	0	No
PDPN	chr1:13583465-13617957	p36.21	chr1:6397626-21100821	14703195	-2	0	-1	0	0	-1	0	No
RNA5SP41	chr1:13623184-13623284	p36.21	chr1:6397626-21100821	14703195	-2	0	-1	0	0	-1	0	No
PRDM2	chr1:13700188-13825079	p36.21	chr1:6397626-21100821	14703195	-2	0	-1	0	0	-1	0	Yes
KAZN	chr1:13892792-15118043	p36.21	chr1:6397626-21100821	14703195	-2	0	-1	0	0	-1	0	No
RNU6-1265P	chr1:14124233-14124335	p36.21	chr1:6397626-21100821	14703195	-2	0	-1	0	0	-1	0	No
KAZN-AS1	chr1:14338825-14419973	p36.21	chr1:6397626-21100821	14703195	-2	0	-1	0	0	-1	0	No
TBCAP2	chr1:14692129-14692613	p36.21	chr1:6397626-21100821	14703195	-2	0	-1	0	0	-1	0	No
TMEM51-AS1	chr1:15111815-15153618	p36.21	chr1:6397626-21100821	14703195	-2	0	-1	0	0	-1	0	No
TMEM51	chr1:15152532-15220478	p36.21	chr1:6397626-21100821	14703195	-2	0	-1	0	0	-1	0	No
TMEM51-AS2	chr1:15164344-15171317	p36.21	chr1:6397626-21100821	14703195	-2	0	-1	0	0	-1	0	No
MFFP1	chr1:15191828-15192845	p36.21	chr1:6397626-21100821	14703195	-2	0	-1	0	0	-1	0	No
ZBTB2P1	chr1:15226373-15227549	p36.21	chr1:6397626-21100821	14703195	-2	0	-1	0	0	-1	0	No
FHAD1	chr1:15236521-15400283	p36.21	chr1:6397626-21100821	14703195	-2	0	-1	0	0	-1	0	No
FHAD1-AS1	chr1:15326680-15343876	p36.21	chr1:6397626-21100821	14703195	-2	0	-1	0	0	-1	0	No
EFHD2-AS1	chr1:15402979-15409433	p36.21	chr1:6397626-21100821	14703195	-2	0	-1	0	0	-1	0	No
EFHD2	chr1:15409888-15430339	p36.21	chr1:6397626-21100821	14703195	-2	0	-1	0	0	-1	0	No
CTRC	chr1:15438442-15449242	p36.21	chr1:6397626-21100821	14703195	-2	0	-1	0	0	-1	0	No
CELA2A	chr1:15456728-15472091	p36.21	chr1:6397626-21100821	14703195	-2	0	-1	0	0	-1	0	No
CELA2B	chr1:15465909-15491395	p36.21	chr1:6397626-21100821	14703195	-2	0	-1	0	0	-1	0	No
CASP9	chr1:15490832-15526534	p36.21	chr1:6397626-21100821	14703195	-2	0	-1	0	0	-1	0	Yes
DNAJC16	chr1:15526813-15592379	p36.21	chr1:6397626-21100821	14703195	-2	0	-1	0	0	-1	0	No
SCARNA21B	chr1:15542165-15542304	p36.21	chr1:6397626-21100821	14703195	-2	0	-1	0	0	-1	0	No
AGMAT	chr1:15571699-15585051	p36.21	chr1:6397626-21100821	14703195	-2	0	-1	0	0	-1	0	No
CHCHD2P6	chr1:15604597-15605043	p36.21	chr1:6397626-21100821	14703195	-2	0	-1	0	0	-1	0	No
RNU7-179P	chr1:15608078-15608145	p36.21	chr1:6397626-21100821	14703195	-2	0	-1	0	0	-1	0	No
CD24P1	chr1:15614643-15614867	p36.21	chr1:6397626-21100821	14703195	-2	0	-1	0	0	-1	0	No
DDI2	chr1:15617458-15669044	p36.21	chr1:6397626-21100821	14703195	-2	0	-1	0	0	-1	0	No
RSC1A1	chr1:15659713-15662033	p36.21	chr1:6397626-21100821	14703195	-2	0	-1	0	0	-1	0	No
PLEKHM2	chr1:15684320-15734769	p36.21	chr1:6397626-21100821	14703195	-2	0	-1	0	0	-1	0	No
SLC25A34	chr1:15736258-15741392	p36.21	chr1:6397626-21100821	14703195	-2	0	-1	0	0	-1	0	No
SLC25A34-AS1	chr1:15740048-15749896	p36.21	chr1:6397626-21100821	14703195	-2	0	-1	0	0	-1	0	No
TMEM82	chr1:15742499-15747982	p36.21	chr1:6397626-21100821	14703195	-2	0	-1	0	0	-1	0	No
FBLIM1	chr1:15756607-15786594	p36.21	chr1:6397626-21100821	14703195	-2	0	-1	0	0	-1	0	No
RPL12P14	chr1:15792796-15793285	p36.21	chr1:6397626-21100821	14703195	-2	0	-1	0	0	-1	0	No
UQCRHL	chr1:15807169-15809348	p36.21	chr1:6397626-21100821	14703195	-2	0	-1	0	0	-1	0	No
SPEN-AS1	chr1:15834474-15848147	p36.21	chr1:6397626-21100821	14703195	-2	0	-1	0	0	-1	0	No
SPEN	chr1:15836095-15940456	p36.21	chr1:6397626-21100821	14703195	-2	0	-1	0	0	-1	0	Yes
ZBTB17	chr1:15941869-15976132	p36.13	chr1:6397626-21100821	14703195	-2	0	-1	0	0	-1	0	No
TBC1D3P6	chr1:15989871-15994751	p36.13	chr1:6397626-21100821	14703195	-2	0	-1	0	0	-1	0	No
SRARP	chr1:16004236-16008807	p36.13	chr1:6397626-21100821	14703195	-2	0	-1	0	0	-1	0	No
HSPB7	chr1:16014028-16019594	p36.13	chr1:6397626-21100821	14703195	-2	0	-1	0	0	-1	0	No
CLCNKA	chr1:16018875-16034050	p36.13	chr1:6397626-21100821	14703195	-2	0	-1	0	0	-1	0	No
FAM131C2P	chr1:16035178-16040029	p36.13	chr1:6397626-21100821	14703195	-2	0	-1	0	0	-1	0	No
CLCNKB	chr1:16040252-16057311	p36.13	chr1:6397626-21100821	14703195	-2	0	-1	0	0	-1	0	No
FAM131C	chr1:16057769-16073651	p36.13	chr1:6397626-21100821	14703195	-2	0	-1	0	0	-1	0	No
EPHA2	chr1:16124337-16156069	p36.13	chr1:6397626-21100821	14703195	-2	0	-1	0	0	-1	0	No
EPHA2-AS1	chr1:16155176-16158148	p36.13	chr1:6397626-21100821	14703195	-2	0	-1	0	0	-1	0	No
ARHGEF19	chr1:16197854-16212652	p36.13	chr1:6397626-21100821	14703195	-2	0	-1	0	0	-1	0	No
ARHGEF19-AS1	chr1:16197854-16198357	p36.13	chr1:6397626-21100821	14703195	-2	0	-1	0	0	-1	0	No
ANO7L1	chr1:16216469-16228027	p36.13	chr1:6397626-21100821	14703195	-2	0	-1	0	0	-1	0	No
CPLANE2	chr1:16231692-16237183	p36.13	chr1:6397626-21100821	14703195	-2	0	-1	0	0	-1	0	No
MT1XP1	chr1:16241213-16241398	p36.13	chr1:6397626-21100821	14703195	-2	0	-1	0	0	-1	0	No
FBXO42	chr1:16246840-16352480	p36.13	chr1:6397626-21100821	14703195	-2	0	-1	0	0	-1	0	No
SZRD1	chr1:16352575-16398145	p36.13	chr1:6397626-21100821	14703195	-2	0	-1	0	0	-1	0	No
RPL22P3	chr1:16369150-16369530	p36.13	chr1:6397626-21100821	14703195	-2	0	-1	0	0	-1	0	No
SPATA21	chr1:16387117-16437424	p36.13	chr1:6397626-21100821	14703195	-2	0	-1	0	0	-1	0	No
NECAP2	chr1:16440721-16460078	p36.13	chr1:6397626-21100821	14703195	-2	0	-1	0	0	-1	0	No
LINC01772	chr1:16460948-16468481	p36.13	chr1:6397626-21100821	14703195	-2	0	-1	0	0	-1	0	No
CROCCP3	chr1:16474396-16491307	p36.13	chr1:6397626-21100821	14703195	-2	0	-1	0	0	-1	0	No
RNU1-1	chr1:16514122-16514285	p36.13	chr1:6397626-21100821	14703195	-2	0	-1	0	0	-1	0	No
LINC01783	chr1:16533886-16535649	p36.13	chr1:6397626-21100821	14703195	-2	0	-1	0	0	-1	0	No
RNU1-6P	chr1:16534081-16534224	p36.13	chr1:6397626-21100821	14703195	-2	0	-1	0	0	-1	0	No
PDE4DIPP8	chr1:16548651-16552531	p36.13	chr1:6397626-21100821	14703195	-2	0	-1	0	0	-1	0	No
NBPF1	chr1:16562319-16613562	p36.13	chr1:6397626-21100821	14703195	-2	0	-1	0	0	-1	0	No
CROCCP2	chr1:16618969-16657232	p36.13	chr1:6397626-21100821	14703195	-2	0	-1	0	0	-1	0	No
MST1P2	chr1:16645622-16650289	p36.13	chr1:6397626-21100821	14703195	-2	0	-1	0	0	-1	0	No
RNU1-3	chr1:16666785-16666948	p36.13	chr1:6397626-21100821	14703195	-2	0	-1	0	0	-1	0	No
EIF1AXP1	chr1:16685621-16686055	p36.13	chr1:6397626-21100821	14703195	-2	0	-1	0	0	-1	0	No
ESPNP	chr1:16692280-16720157	p36.13	chr1:6397626-21100821	14703195	-2	0	-1	0	0	-1	0	No
CROCC	chr1:16740273-16972964	p36.13	chr1:6397626-21100821	14703195	-2	0	-1	0	0	-1	0	No
RNU1-4	chr1:16740516-16740679	p36.13	chr1:6397626-21100821	14703195	-2	0	-1	0	0	-1	0	No
CROCCP4	chr1:16750233-16750964	p36.13	chr1:6397626-21100821	14703195	-2	0	-1	0	0	-1	0	No
MST1L	chr1:16757232-16764480	p36.13	chr1:6397626-21100821	14703195	-2	0	-1	0	0	-1	0	No
PDE4DIPP9	chr1:16855407-16859284	p36.13	chr1:6397626-21100821	14703195	-2	0	-1	0	0	-1	0	No
MIR3675	chr1:16858949-16859021	p36.13	chr1:6397626-21100821	14703195	-2	0	-1	0	0	-1	0	No
RNU1-5P	chr1:16873708-16873851	p36.13	chr1:6397626-21100821	14703195	-2	0	-1	0	0	-1	0	No
RNU1-2	chr1:16895980-16896143	p36.13	chr1:6397626-21100821	14703195	-2	0	-1	0	0	-1	0	No
MFAP2	chr1:16974502-16980632	p36.13	chr1:6397626-21100821	14703195	-2	0	-1	0	0	-1	0	No
ATP13A2	chr1:16985958-17011928	p36.13	chr1:6397626-21100821	14703195	-2	0	-1	0	0	-1	0	No
SDHB	chr1:17018722-17054032	p36.13	chr1:6397626-21100821	14703195	-2	0	-1	0	0	-1	0	Yes
PADI2	chr1:17066761-17119451	p36.13	chr1:6397626-21100821	14703195	-2	0	-1	0	0	-1	0	No
LINC02783	chr1:17189783-17197617	p36.13	chr1:6397626-21100821	14703195	-2	0	-1	0	0	-1	0	No
PADI1	chr1:17205128-17246007	p36.13	chr1:6397626-21100821	14703195	-2	0	-1	0	0	-1	0	No
PADI3	chr1:17249098-17284233	p36.13	chr1:6397626-21100821	14703195	-2	0	-1	0	0	-1	0	No
MIR3972	chr1:17277889-17277975	p36.13	chr1:6397626-21100821	14703195	-2	0	-1	0	0	-1	0	No
PADI4	chr1:17308195-17364004	p36.13	chr1:6397626-21100821	14703195	-2	0	-1	0	0	-1	0	No
PADI6	chr1:17372196-17401699	p36.13	chr1:6397626-21100821	14703195	-2	0	-1	0	0	-1	0	No
RCC2	chr1:17406760-17439677	p36.13	chr1:6397626-21100821	14703195	-2	0	-1	0	0	-1	0	No
RCC2-AS1	chr1:17406760-17407382	p36.13	chr1:6397626-21100821	14703195	-2	0	-1	0	0	-1	0	No
ARHGEF10L	chr1:17539698-17697874	p36.13	chr1:6397626-21100821	14703195	-2	0	-1	0	0	-1	0	Yes
LINC02810	chr1:17717625-17749978	p36.13	chr1:6397626-21100821	14703195	-2	0	-1	0	0	-1	0	No
ACTL8	chr1:17755333-17827063	p36.13	chr1:6397626-21100821	14703195	-2	0	-1	0	0	-1	0	No
LINC01654	chr1:18065657-18074412	p36.13	chr1:6397626-21100821	14703195	-2	0	-1	0	0	-1	0	No
IGSF21	chr1:18107798-18378483	p36.13	chr1:6397626-21100821	14703195	-2	0	-1	0	0	-1	0	No
IGSF21-AS1	chr1:18166929-18179346	p36.13	chr1:6397626-21100821	14703195	-2	0	-1	0	0	-1	0	No
KLHDC7A	chr1:18480930-18485974	p36.13	chr1:6397626-21100821	14703195	-2	0	-1	0	0	-1	0	No
DYNLL1P3	chr1:18513118-18513383	p36.13	chr1:6397626-21100821	14703195	-2	0	-1	0	0	-1	0	No
PAX7	chr1:18630846-18748866	p36.13	chr1:6397626-21100821	14703195	-2	0	-1	0	0	-1	0	Yes
TAS1R2	chr1:18839599-18859660	p36.13	chr1:6397626-21100821	14703195	-2	0	-1	0	0	-1	0	No
ALDH4A1	chr1:18871430-18902724	p36.13	chr1:6397626-21100821	14703195	-2	0	-1	0	0	-1	0	No
MIR4695	chr1:18883202-18883275	p36.13	chr1:6397626-21100821	14703195	-2	0	-1	0	0	-1	0	No
MIR1290	chr1:18897071-18897148	p36.13	chr1:6397626-21100821	14703195	-2	0	-1	0	0	-1	0	No
IFFO2	chr1:18904280-18956676	p36.13	chr1:6397626-21100821	14703195	-2	0	-1	0	0	-1	0	No
UBR4	chr1:19074510-19210266	p36.13	chr1:6397626-21100821	14703195	-2	0	-1	0	0	-1	0	No
EMC1-AS1	chr1:19210348-19240709	p36.13	chr1:6397626-21100821	14703195	-2	0	-1	0	0	-1	0	No
EMC1	chr1:19215660-19251552	p36.13	chr1:6397626-21100821	14703195	-2	0	-1	0	0	-1	0	No
MRTO4	chr1:19251805-19260128	p36.13	chr1:6397626-21100821	14703195	-2	0	-1	0	0	-1	0	No
AKR7L	chr1:19265982-19274194	p36.13	chr1:6397626-21100821	14703195	-2	0	-1	0	0	-1	0	No
AKR7A3	chr1:19282573-19288770	p36.13	chr1:6397626-21100821	14703195	-2	0	-1	0	0	-1	0	No
AKR7A2	chr1:19303965-19312144	p36.13	chr1:6397626-21100821	14703195	-2	0	-1	0	0	-1	0	No
RNU6-1099P	chr1:19305076-19305182	p36.13	chr1:6397626-21100821	14703195	-2	0	-1	0	0	-1	0	No
SLC66A1	chr1:19312326-19329300	p36.13	chr1:6397626-21100821	14703195	-2	0	-1	0	0	-1	0	No
CAPZB	chr1:19338775-19485539	p36.13	chr1:6397626-21100821	14703195	-2	0	-1	0	0	-1	0	No
RN7SL277P	chr1:19424384-19424671	p36.13	chr1:6397626-21100821	14703195	-2	0	-1	0	0	-1	0	No
MICOS10	chr1:19484403-19629821	p36.13	chr1:6397626-21100821	14703195	-2	0	-1	0	0	-1	0	No
RNU4-28P	chr1:19510593-19510733	p36.13	chr1:6397626-21100821	14703195	-2	0	-1	0	0	-1	0	No
MICOS10-DT	chr1:19591802-19596832	p36.13	chr1:6397626-21100821	14703195	-2	0	-1	0	0	-1	0	No
NBL1	chr1:19596979-19658456	p36.13	chr1:6397626-21100821	14703195	-2	0	-1	0	0	-1	0	No
MICOS10-NBL1	chr1:19597067-19656927	p36.13	chr1:6397626-21100821	14703195	-2	0	-1	0	0	-1	0	No
HTR6	chr1:19664875-19680966	p36.13	chr1:6397626-21100821	14703195	-2	0	-1	0	0	-1	0	No
TMCO4	chr1:19682240-19799945	p36.13	chr1:6397626-21100821	14703195	-2	0	-1	0	0	-1	0	No
RNF186	chr1:19814029-19815283	p36.13	chr1:6397626-21100821	14703195	-2	0	-1	0	0	-1	0	No
RNF186-AS1	chr1:19814367-19819502	p36.13	chr1:6397626-21100821	14703195	-2	0	-1	0	0	-1	0	No
OTUD3	chr1:19882395-19912945	p36.13	chr1:6397626-21100821	14703195	-2	0	-1	0	0	-1	0	No
PLA2G2E	chr1:19920009-19923617	p36.13	chr1:6397626-21100821	14703195	-2	0	-1	0	0	-1	0	No
RN7SL304P	chr1:19970969-19971269	p36.13	chr1:6397626-21100821	14703195	-2	0	-1	0	0	-1	0	No
PLA2G2A	chr1:19975431-19980416	p36.13	chr1:6397626-21100821	14703195	-2	0	-1	0	0	-1	0	No
PLA2G5	chr1:20028179-20091911	p36.13	chr1:6397626-21100821	14703195	-2	0	-1	0	0	-1	0	No
PLA2G2D	chr1:20111939-20119566	p36.12	chr1:6397626-21100821	14703195	-2	0	-1	0	0	-1	0	No
PLA2G2F	chr1:20139323-20150381	p36.12	chr1:6397626-21100821	14703195	-2	0	-1	0	0	-1	0	No
PLA2G2C	chr1:20161253-20186518	p36.12	chr1:6397626-21100821	14703195	-2	0	-1	0	0	-1	0	No
UBXN10	chr1:20186096-20196050	p36.12	chr1:6397626-21100821	14703195	-2	0	-1	0	0	-1	0	No
LINC01757	chr1:20243095-20244664	p36.12	chr1:6397626-21100821	14703195	-2	0	-1	0	0	-1	0	No
VWA5B1	chr1:20290875-20359518	p36.12	chr1:6397626-21100821	14703195	-2	0	-1	0	0	-1	0	No
LINC01141	chr1:20360579-20431234	p36.12	chr1:6397626-21100821	14703195	-2	0	-1	0	0	-1	0	No
CAMK2N1	chr1:20482391-20486210	p36.12	chr1:6397626-21100821	14703195	-2	0	-1	0	0	-1	0	No
MUL1	chr1:20499448-20508151	p36.12	chr1:6397626-21100821	14703195	-2	0	-1	0	0	-1	0	No
RPS4XP4	chr1:20525989-20526751	p36.12	chr1:6397626-21100821	14703195	-2	0	-1	0	0	-1	0	No
FAM43B	chr1:20552573-20555020	p36.12	chr1:6397626-21100821	14703195	-2	0	-1	0	0	-1	0	No
CDA	chr1:20589086-20618903	p36.12	chr1:6397626-21100821	14703195	-2	0	-1	0	0	-1	0	No
PINK1	chr1:20633458-20651511	p36.12	chr1:6397626-21100821	14703195	-2	0	-1	0	0	-1	0	No
MIR6084	chr1:20633679-20633788	p36.12	chr1:6397626-21100821	14703195	-2	0	-1	0	0	-1	0	No
PINK1-AS	chr1:20642657-20652193	p36.12	chr1:6397626-21100821	14703195	-2	0	-1	0	0	-1	0	No
DDOST	chr1:20651767-20661544	p36.12	chr1:6397626-21100821	14703195	-2	0	-1	0	0	-1	0	No
KIF17	chr1:20664014-20718017	p36.12	chr1:6397626-21100821	14703195	-2	0	-1	0	0	-1	0	No
SH2D5	chr1:20719731-20732837	p36.12	chr1:6397626-21100821	14703195	-2	0	-1	0	0	-1	0	No
HP1BP3	chr1:20740266-20787323	p36.12	chr1:6397626-21100821	14703195	-2	0	-1	0	0	-1	0	No
EIF4G3	chr1:20806292-21177285	p36.12	chr1:6397626-21100821	14703195	-2	0	-1	0	0	-1	0	No
EIF4G3	chr1:20806292-21177285	p36.12	chr1:21123148-38876092	17752944	-2	0	-1	0	0	0	0	No
RNU7-200P	chr1:20841241-20841302	p36.12	chr1:6397626-21100821	14703195	-2	0	-1	0	0	-1	0	No
MIR1256	chr1:20988314-20988432	p36.12	chr1:6397626-21100821	14703195	-2	0	-1	0	0	-1	0	No
RPS15AP6	chr1:21003550-21003934	p36.12	chr1:6397626-21100821	14703195	-2	0	-1	0	0	-1	0	No
HSPE1P27	chr1:21161475-21162081	p36.12	chr1:21123148-38876092	17752944	-2	0	-1	0	0	0	0	No
ECE1	chr1:21217247-21345572	p36.12	chr1:21123148-38876092	17752944	-2	0	-1	0	0	0	0	No
ECE1-AS1	chr1:21293290-21299874	p36.12	chr1:21123148-38876092	17752944	-2	0	-1	0	0	0	0	No
PPP1R11P1	chr1:21397987-21398362	p36.12	chr1:21123148-38876092	17752944	-2	0	-1	0	0	0	0	No
PDE4DIPP10	chr1:21411460-21413293	p36.12	chr1:21123148-38876092	17752944	-2	0	-1	0	0	0	0	No
NBPF2P	chr1:21424625-21427967	p36.12	chr1:21123148-38876092	17752944	-2	0	-1	0	0	0	0	No
HS6ST1P1	chr1:21428303-21429536	p36.12	chr1:21123148-38876092	17752944	-2	0	-1	0	0	0	0	No
CROCCP5	chr1:21434318-21437558	p36.12	chr1:21123148-38876092	17752944	-2	0	-1	0	0	0	0	No
NBPF3	chr1:21440128-21485005	p36.12	chr1:21123148-38876092	17752944	-2	0	-1	0	0	0	0	No
PFN1P10	chr1:21459756-21460082	p36.12	chr1:21123148-38876092	17752944	-2	0	-1	0	0	0	0	No
ALPL	chr1:21509397-21578410	p36.12	chr1:21123148-38876092	17752944	-2	0	-1	0	0	0	0	No
LINC02596	chr1:21586472-21591187	p36.12	chr1:21123148-38876092	17752944	-2	0	-1	0	0	0	0	No
RAP1GAP	chr1:21596221-21669357	p36.12	chr1:21123148-38876092	17752944	-2	0	-1	0	0	0	0	No
USP48	chr1:21678298-21783606	p36.12	chr1:21123148-38876092	17752944	-2	0	-1	0	0	0	0	No
LDLRAD2	chr1:21812265-21825225	p36.12	chr1:21123148-38876092	17752944	-2	0	-1	0	0	0	0	No
HSPG2	chr1:21822244-21937310	p36.12	chr1:21123148-38876092	17752944	-2	0	-1	0	0	0	0	No
CELA3B	chr1:21977022-21998642	p36.12	chr1:21123148-38876092	17752944	-2	0	-1	0	0	0	0	No
RN7SL386P	chr1:21987481-21987777	p36.12	chr1:21123148-38876092	17752944	-2	0	-1	0	0	0	0	No
RNU6-1022P	chr1:21987816-21987919	p36.12	chr1:21123148-38876092	17752944	-2	0	-1	0	0	0	0	No
CELA3A	chr1:22001657-22012542	p36.12	chr1:21123148-38876092	17752944	-2	0	-1	0	0	0	0	No
RN7SL186P	chr1:22010650-22010946	p36.12	chr1:21123148-38876092	17752944	-2	0	-1	0	0	0	0	No
RNU6-776P	chr1:22010985-22011088	p36.12	chr1:21123148-38876092	17752944	-2	0	-1	0	0	0	0	No
LINC01635	chr1:22023990-22026048	p36.12	chr1:21123148-38876092	17752944	-2	0	-1	0	0	0	0	No
LINC00339	chr1:22024558-22031223	p36.12	chr1:21123148-38876092	17752944	-2	0	-1	0	0	0	0	No
CDC42-AS1	chr1:22028317-22052927	p36.12	chr1:21123148-38876092	17752944	-2	0	-1	0	0	0	0	No
CDC42	chr1:22052627-22101360	p36.12	chr1:21123148-38876092	17752944	-2	0	-1	0	0	0	0	No
CDC42-IT1	chr1:22059197-22064199	p36.12	chr1:21123148-38876092	17752944	-2	0	-1	0	0	0	0	No
MPHOSPH6P1	chr1:22068340-22068827	p36.12	chr1:21123148-38876092	17752944	-2	0	-1	0	0	0	0	No
WNT4	chr1:22117313-22143969	p36.12	chr1:21123148-38876092	17752944	-2	0	-1	0	0	0	0	No
MIR4418	chr1:22266239-22266300	p36.12	chr1:21123148-38876092	17752944	-2	0	-1	0	0	0	0	No
PPIAP34	chr1:22322840-22323331	p36.12	chr1:21123148-38876092	17752944	-2	0	-1	0	0	0	0	No
ZBTB40	chr1:22428838-22531157	p36.12	chr1:21123148-38876092	17752944	-2	0	-1	0	0	0	0	No
ZBTB40-IT1	chr1:22517474-22519708	p36.12	chr1:21123148-38876092	17752944	-2	0	-1	0	0	0	0	No
EPHA8	chr1:22563489-22603595	p36.12	chr1:21123148-38876092	17752944	-2	0	-1	0	0	0	0	No
MIR6127	chr1:22633258-22633366	p36.12	chr1:21123148-38876092	17752944	-2	0	-1	0	0	0	0	No
C1QA	chr1:22635077-22639678	p36.12	chr1:21123148-38876092	17752944	-2	0	-1	0	0	0	0	No
C1QC	chr1:22643014-22648110	p36.12	chr1:21123148-38876092	17752944	-2	0	-1	0	0	0	0	No
C1QB	chr1:22652762-22661637	p36.12	chr1:21123148-38876092	17752944	-2	0	-1	0	0	0	0	No
EPHB2	chr1:22710839-22921500	p36.12	chr1:21123148-38876092	17752944	-2	0	-1	0	0	0	0	No
MIR4684	chr1:22719517-22719598	p36.12	chr1:21123148-38876092	17752944	-2	0	-1	0	0	0	0	No
MIR4253	chr1:22863159-22863226	p36.12	chr1:21123148-38876092	17752944	-2	0	-1	0	0	0	0	No
LACTBL1	chr1:22953043-22972866	p36.12	chr1:21123148-38876092	17752944	-2	0	-1	0	0	0	0	No
TEX46	chr1:23010834-23019100	p36.12	chr1:21123148-38876092	17752944	-2	0	-1	0	0	0	0	No
KDM1A	chr1:23019443-23083689	p36.12	chr1:21123148-38876092	17752944	-2	0	-1	0	0	0	0	No
MIR3115	chr1:23044305-23044372	p36.12	chr1:21123148-38876092	17752944	-2	0	-1	0	0	0	0	No
LUZP1	chr1:23084030-23177808	p36.12	chr1:21123148-38876092	17752944	-2	0	-1	0	0	0	0	No
RNU6-514P	chr1:23162704-23162810	p36.12	chr1:21123148-38876092	17752944	-2	0	-1	0	0	0	0	No
RNU6-135P	chr1:23163953-23164053	p36.12	chr1:21123148-38876092	17752944	-2	0	-1	0	0	0	0	No
HTR1D	chr1:23191895-23217502	p36.12	chr1:21123148-38876092	17752944	-2	0	-1	0	0	0	0	No
LINC01355	chr1:23281307-23287488	p36.12	chr1:21123148-38876092	17752944	-2	0	-1	0	0	0	0	No
HNRNPR	chr1:23303771-23344336	p36.12	chr1:21123148-38876092	17752944	-2	0	-1	0	0	0	0	No
ZNF436	chr1:23359448-23369836	p36.12	chr1:21123148-38876092	17752944	-2	0	-1	0	0	0	0	No
ZNF436-AS1	chr1:23368939-23371839	p36.12	chr1:21123148-38876092	17752944	-2	0	-1	0	0	0	0	No
TCEA3	chr1:23380909-23424748	p36.12	chr1:21123148-38876092	17752944	-2	0	-1	0	0	0	0	No
ASAP3	chr1:23428563-23484568	p36.12	chr1:21123148-38876092	17752944	-2	0	-1	0	0	0	0	No
E2F2	chr1:23506438-23531233	p36.12	chr1:21123148-38876092	17752944	-2	0	-1	0	0	0	0	No
ID3	chr1:23557926-23559501	p36.12	chr1:21123148-38876092	17752944	-2	0	-1	0	0	0	0	Yes
MDS2	chr1:23581495-23640568	p36.12	chr1:21123148-38876092	17752944	-2	0	-1	0	0	0	0	Yes
EEF1A1P48	chr1:23670294-23680259	p36.11	chr1:21123148-38876092	17752944	-2	0	-1	0	0	0	0	No
RPL11	chr1:23691742-23696835	p36.11	chr1:21123148-38876092	17752944	-2	0	-1	0	0	0	0	No
ELOA-AS1	chr1:23706901-23778325	p36.11	chr1:21123148-38876092	17752944	-2	0	-1	0	0	0	0	No
ELOA	chr1:23743448-23762059	p36.11	chr1:21123148-38876092	17752944	-2	0	-1	0	0	0	0	No
PITHD1	chr1:23778418-23788232	p36.11	chr1:21123148-38876092	17752944	-2	0	-1	0	0	0	0	No
LYPLA2	chr1:23791145-23795539	p36.11	chr1:21123148-38876092	17752944	-2	0	-1	0	0	0	0	No
GALE	chr1:23795599-23800781	p36.11	chr1:21123148-38876092	17752944	-2	0	-1	0	0	0	0	No
HMGCL	chr1:23801885-23838620	p36.11	chr1:21123148-38876092	17752944	-2	0	-1	0	0	0	0	No
FUCA1	chr1:23845077-23868290	p36.11	chr1:21123148-38876092	17752944	-2	0	-1	0	0	0	0	No
CNR2	chr1:23870515-23913362	p36.11	chr1:21123148-38876092	17752944	-2	0	-1	0	0	0	0	No
BTBD6P1	chr1:23901471-23902737	p36.11	chr1:21123148-38876092	17752944	-2	0	-1	0	0	0	0	No
MIR378F	chr1:23929070-23929147	p36.11	chr1:21123148-38876092	17752944	-2	0	-1	0	0	0	0	No
H3P1	chr1:23949016-23949383	p36.11	chr1:21123148-38876092	17752944	-2	0	-1	0	0	0	0	No
PNRC2	chr1:23956839-23963462	p36.11	chr1:21123148-38876092	17752944	-2	0	-1	0	0	0	0	No
SRSF10	chr1:23964347-23980927	p36.11	chr1:21123148-38876092	17752944	-2	0	-1	0	0	0	0	No
RPL36P5	chr1:24007881-24008519	p36.11	chr1:21123148-38876092	17752944	-2	0	-1	0	0	0	0	No
MYOM3	chr1:24056035-24112135	p36.11	chr1:21123148-38876092	17752944	-2	0	-1	0	0	0	0	No
MYOM3-AS1	chr1:24066774-24083565	p36.11	chr1:21123148-38876092	17752944	-2	0	-1	0	0	0	0	No
IL22RA1	chr1:24119771-24143140	p36.11	chr1:21123148-38876092	17752944	-2	0	-1	0	0	0	0	No
IFNLR1	chr1:24154168-24187959	p36.11	chr1:21123148-38876092	17752944	-2	0	-1	0	0	0	0	No
GRHL3	chr1:24199558-24364482	p36.11	chr1:21123148-38876092	17752944	-2	0	-1	0	0	0	0	No
LINC02800	chr1:24200240-24211693	p36.11	chr1:21123148-38876092	17752944	-2	0	-1	0	0	0	0	No
GRHL3-AS1	chr1:24307556-24321901	p36.11	chr1:21123148-38876092	17752944	-2	0	-1	0	0	0	0	No
STPG1	chr1:24356999-24416934	p36.11	chr1:21123148-38876092	17752944	-2	0	-1	0	0	0	0	No
NIPAL3	chr1:24415802-24472976	p36.11	chr1:21123148-38876092	17752944	-2	0	-1	0	0	0	0	No
RCAN3AS	chr1:24496254-24535400	p36.11	chr1:21123148-38876092	17752944	-2	0	-1	0	0	0	0	No
RCAN3	chr1:24502351-24541040	p36.11	chr1:21123148-38876092	17752944	-2	0	-1	0	0	0	0	No
NCMAP-DT	chr1:24538802-24556024	p36.11	chr1:21123148-38876092	17752944	-2	0	-1	0	0	0	0	No
NCMAP	chr1:24556087-24609328	p36.11	chr1:21123148-38876092	17752944	-2	0	-1	0	0	0	0	No
SRRM1	chr1:24631716-24673281	p36.11	chr1:21123148-38876092	17752944	-2	0	-1	0	0	0	0	No
CLIC4	chr1:24745382-24844321	p36.11	chr1:21123148-38876092	17752944	-2	0	-1	0	0	0	0	No
RNU6-1208P	chr1:24777873-24777979	p36.11	chr1:21123148-38876092	17752944	-2	0	-1	0	0	0	0	No
RUNX3	chr1:24899511-24965121	p36.11	chr1:21123148-38876092	17752944	-2	0	-1	0	0	0	0	No
MIR6731	chr1:24919345-24919416	p36.11	chr1:21123148-38876092	17752944	-2	0	-1	0	0	0	0	No
RUNX3-AS1	chr1:24961345-24963097	p36.11	chr1:21123148-38876092	17752944	-2	0	-1	0	0	0	0	No
MIR4425	chr1:25023503-25023586	p36.11	chr1:21123148-38876092	17752944	-2	0	-1	0	0	0	0	No
LINC02793	chr1:25041136-25047404	p36.11	chr1:21123148-38876092	17752944	-2	0	-1	0	0	0	0	No
IFITM3P7	chr1:25125053-25125454	p36.11	chr1:21123148-38876092	17752944	-2	0	-1	0	0	0	0	No
SYF2	chr1:25222276-25232502	p36.11	chr1:21123148-38876092	17752944	-2	0	-1	0	0	0	0	No
RSRP1	chr1:25242249-25338213	p36.11	chr1:21123148-38876092	17752944	-2	0	-1	0	0	0	0	No
RHD	chr1:25272393-25330445	p36.11	chr1:21123148-38876092	17752944	-2	0	-1	0	0	0	0	No
SDHDP6	chr1:25294164-25294643	p36.11	chr1:21123148-38876092	17752944	-2	0	-1	0	0	0	0	No
TMEM50A	chr1:25338317-25362361	p36.11	chr1:21123148-38876092	17752944	-2	0	-1	0	0	0	0	No
RHCE	chr1:25362249-25430192	p36.11	chr1:21123148-38876092	17752944	-2	0	-1	0	0	0	0	No
MACO1	chr1:25430858-25500209	p36.11	chr1:21123148-38876092	17752944	-2	0	-1	0	0	0	0	No
LDLRAP1	chr1:25543606-25568886	p36.11	chr1:21123148-38876092	17752944	-2	0	-1	0	0	0	0	No
MAN1C1	chr1:25616791-25786206	p36.11	chr1:21123148-38876092	17752944	-2	0	-1	0	0	0	0	No
SELENON	chr1:25800193-25818221	p36.11	chr1:21123148-38876092	17752944	-2	0	-1	0	0	0	0	No
MTFR1L	chr1:25818640-25832942	p36.11	chr1:21123148-38876092	17752944	-2	0	-1	0	0	0	0	No
AUNIP	chr1:25831913-25859458	p36.11	chr1:21123148-38876092	17752944	-2	0	-1	0	0	0	0	No
PAQR7	chr1:25861484-25875708	p36.11	chr1:21123148-38876092	17752944	-2	0	-1	0	0	0	0	No
STMN1	chr1:25884181-25906991	p36.11	chr1:21123148-38876092	17752944	-2	0	-1	0	0	0	0	No
SNRPFP2	chr1:25887360-25887610	p36.11	chr1:21123148-38876092	17752944	-2	0	-1	0	0	0	0	No
MIR3917	chr1:25906362-25906454	p36.11	chr1:21123148-38876092	17752944	-2	0	-1	0	0	0	0	No
PAFAH2	chr1:25959767-25998117	p36.11	chr1:21123148-38876092	17752944	-2	0	-1	0	0	0	0	No
RNU6-110P	chr1:25964197-25964300	p36.11	chr1:21123148-38876092	17752944	-2	0	-1	0	0	0	0	No
EXTL1	chr1:26019884-26036464	p36.11	chr1:21123148-38876092	17752944	-2	0	-1	0	0	0	0	No
SLC30A2	chr1:26037252-26046118	p36.11	chr1:21123148-38876092	17752944	-2	0	-1	0	0	0	0	No
TRIM63	chr1:26051301-26068436	p36.11	chr1:21123148-38876092	17752944	-2	0	-1	0	0	0	0	No
PDIK1L	chr1:26111165-26125555	p36.11	chr1:21123148-38876092	17752944	-2	0	-1	0	0	0	0	No
FAM110D	chr1:26159079-26163962	p36.11	chr1:21123148-38876092	17752944	-2	0	-1	0	0	0	0	No
C1orf232	chr1:26164101-26168963	p36.11	chr1:21123148-38876092	17752944	-2	0	-1	0	0	0	0	No
ZNF593OS	chr1:26169516-26171832	p36.11	chr1:21123148-38876092	17752944	-2	0	-1	0	0	0	0	No
ZNF593	chr1:26169908-26170873	p36.11	chr1:21123148-38876092	17752944	-2	0	-1	0	0	0	0	No
CNKSR1	chr1:26177484-26189884	p36.11	chr1:21123148-38876092	17752944	-2	0	-1	0	0	0	0	No
CATSPER4	chr1:26190561-26202968	p36.11	chr1:21123148-38876092	17752944	-2	0	-1	0	0	0	0	No
ZPLD2P	chr1:26209741-26229844	p36.11	chr1:21123148-38876092	17752944	-2	0	-1	0	0	0	0	No
CEP85	chr1:26234200-26278808	p36.11	chr1:21123148-38876092	17752944	-2	0	-1	0	0	0	0	No
SH3BGRL3	chr1:26280086-26281522	p36.11	chr1:21123148-38876092	17752944	-2	0	-1	0	0	0	0	No
UBXN11	chr1:26281328-26318363	p36.11	chr1:21123148-38876092	17752944	-2	0	-1	0	0	0	0	No
CD52	chr1:26317958-26320523	p36.11	chr1:21123148-38876092	17752944	-2	0	-1	0	0	0	0	No
CRYBG2	chr1:26321698-26360080	p36.11	chr1:21123148-38876092	17752944	-2	0	-1	0	0	0	0	No
ZNF683	chr1:26361634-26374522	p36.11	chr1:21123148-38876092	17752944	-2	0	-1	0	0	0	0	No
LIN28A	chr1:26410817-26429728	p36.11	chr1:21123148-38876092	17752944	-2	0	-1	0	0	0	0	No
DHDDS	chr1:26432282-26471306	p36.11	chr1:21123148-38876092	17752944	-2	0	-1	0	0	0	0	No
DHDDS-AS1	chr1:26462756-26468014	p36.11	chr1:21123148-38876092	17752944	-2	0	-1	0	0	0	0	No
HMGN2	chr1:26472440-26476642	p36.11	chr1:21123148-38876092	17752944	-2	0	-1	0	0	0	0	No
DPPA2P2	chr1:26519354-26520250	p36.11	chr1:21123148-38876092	17752944	-2	0	-1	0	0	0	0	No
RPS6KA1	chr1:26529761-26575030	p36.11	chr1:21123148-38876092	17752944	-2	0	-1	0	0	0	0	No
MIR1976	chr1:26554542-26554593	p36.11	chr1:21123148-38876092	17752944	-2	0	-1	0	0	0	0	No
RN7SL679P	chr1:26593243-26593546	p36.11	chr1:21123148-38876092	17752944	-2	0	-1	0	0	0	0	No
RNU7-29P	chr1:26602369-26602432	p36.11	chr1:21123148-38876092	17752944	-2	0	-1	0	0	0	0	No
ARID1A	chr1:26693236-26782104	p36.11	chr1:21123148-38876092	17752944	-2	0	-1	0	0	0	0	Yes
PIGV	chr1:26787054-26800659	p36.11	chr1:21123148-38876092	17752944	-2	0	-1	0	0	0	0	No
RN7SL165P	chr1:26814822-26815112	p36.11	chr1:21123148-38876092	17752944	-2	0	-1	0	0	0	0	No
ZDHHC18	chr1:26826688-26857604	p36.11	chr1:21123148-38876092	17752944	-2	0	-1	0	0	0	0	No
SFN	chr1:26863149-26864456	p36.11	chr1:21123148-38876092	17752944	-2	0	-1	0	0	0	0	No
GPN2	chr1:26876132-26890283	p36.11	chr1:21123148-38876092	17752944	-2	0	-1	0	0	0	0	No
GPATCH3	chr1:26890488-26900467	p36.11	chr1:21123148-38876092	17752944	-2	0	-1	0	0	0	0	No
NUDC	chr1:26900238-26946871	p36.11	chr1:21123148-38876092	17752944	-2	0	-1	0	0	0	0	No
NR0B2	chr1:26911489-26913975	p36.11	chr1:21123148-38876092	17752944	-2	0	-1	0	0	0	0	No
KDF1	chr1:26949562-26960468	p36.11	chr1:21123148-38876092	17752944	-2	0	-1	0	0	0	0	No
RPL12P13	chr1:26980165-26980975	p36.11	chr1:21123148-38876092	17752944	-2	0	-1	0	0	0	0	No
RPL32P6	chr1:26983628-26984024	p36.11	chr1:21123148-38876092	17752944	-2	0	-1	0	0	0	0	No
OSTCP2	chr1:26985897-26986340	p36.11	chr1:21123148-38876092	17752944	-2	0	-1	0	0	0	0	No
TRNP1	chr1:26993692-27000886	p36.11	chr1:21123148-38876092	17752944	-2	0	-1	0	0	0	0	No
TENT5B	chr1:27005020-27012850	p36.11	chr1:21123148-38876092	17752944	-2	0	-1	0	0	0	0	No
SLC9A1	chr1:27098809-27166981	p36.11	chr1:21123148-38876092	17752944	-2	0	-1	0	0	0	0	No
CHCHD3P3	chr1:27200834-27201473	p36.11	chr1:21123148-38876092	17752944	-2	0	-1	0	0	0	0	No
NPM1P39	chr1:27206930-27207796	p36.11	chr1:21123148-38876092	17752944	-2	0	-1	0	0	0	0	No
SNRPEP7	chr1:27211265-27211484	p36.11	chr1:21123148-38876092	17752944	-2	0	-1	0	0	0	0	No
WDTC1-DT	chr1:27229106-27234352	p36.11	chr1:21123148-38876092	17752944	-2	0	-1	0	0	0	0	No
WDTC1	chr1:27234632-27308636	p36.11	chr1:21123148-38876092	17752944	-2	0	-1	0	0	0	0	No
TMEM222	chr1:27322145-27336400	p36.11	chr1:21123148-38876092	17752944	-2	0	-1	0	0	0	0	No
RNU6-48P	chr1:27325219-27325325	p36.11	chr1:21123148-38876092	17752944	-2	0	-1	0	0	0	0	No
ACTG1P20	chr1:27325329-27325796	p36.11	chr1:21123148-38876092	17752944	-2	0	-1	0	0	0	0	No
SYTL1	chr1:27342020-27353937	p36.11	chr1:21123148-38876092	17752944	-2	0	-1	0	0	0	0	No
MAP3K6	chr1:27355184-27366961	p36.11	chr1:21123148-38876092	17752944	-2	0	-1	0	0	0	0	No
FCN3	chr1:27369110-27374824	p36.11	chr1:21123148-38876092	17752944	-2	0	-1	0	0	0	0	No
CD164L2	chr1:27379176-27383333	p36.11	chr1:21123148-38876092	17752944	-2	0	-1	0	0	0	0	No
GPR3	chr1:27392622-27395814	p36.11	chr1:21123148-38876092	17752944	-2	0	-1	0	0	0	0	No
WASF2	chr1:27404230-27490167	p36.11	chr1:21123148-38876092	17752944	-2	0	-1	0	0	0	0	No
AHDC1	chr1:27534035-27604431	p35.3	chr1:21123148-38876092	17752944	-2	0	-1	0	0	0	0	No
FGR	chr1:27612064-27635185	p35.3	chr1:21123148-38876092	17752944	-2	0	-1	0	0	0	0	No
LINC02574	chr1:27660328-27666279	p35.3	chr1:21123148-38876092	17752944	-2	0	-1	0	0	0	0	No
IFI6	chr1:27666064-27672212	p35.3	chr1:21123148-38876092	17752944	-2	0	-1	0	0	0	0	No
RNU6-949P	chr1:27675603-27675709	p35.3	chr1:21123148-38876092	17752944	-2	0	-1	0	0	0	0	No
CHMP1AP1	chr1:27686810-27687471	p35.3	chr1:21123148-38876092	17752944	-2	0	-1	0	0	0	0	No
RNU6-424P	chr1:27693731-27693835	p35.3	chr1:21123148-38876092	17752944	-2	0	-1	0	0	0	0	No
FAM76A	chr1:27725961-27763116	p35.3	chr1:21123148-38876092	17752944	-2	0	-1	0	0	0	0	No
RPEP3	chr1:27739954-27740629	p35.3	chr1:21123148-38876092	17752944	-2	0	-1	0	0	0	0	No
STX12	chr1:27773219-27824443	p35.3	chr1:21123148-38876092	17752944	-2	0	-1	0	0	0	0	No
RNU6-1245P	chr1:27824538-27824643	p35.3	chr1:21123148-38876092	17752944	-2	0	-1	0	0	0	0	No
PPP1R8	chr1:27830782-27851676	p35.3	chr1:21123148-38876092	17752944	-2	0	-1	0	0	0	0	No
SCARNA1	chr1:27834401-27834566	p35.3	chr1:21123148-38876092	17752944	-2	0	-1	0	0	0	0	No
THEMIS2	chr1:27872543-27886685	p35.3	chr1:21123148-38876092	17752944	-2	0	-1	0	0	0	0	No
RPA2	chr1:27891524-27914746	p35.3	chr1:21123148-38876092	17752944	-2	0	-1	0	0	0	0	No
SMPDL3B	chr1:27935000-27959157	p35.3	chr1:21123148-38876092	17752944	-2	0	-1	0	0	0	0	No
XKR8	chr1:27959588-27968093	p35.3	chr1:21123148-38876092	17752944	-2	0	-1	0	0	0	0	No
EYA3	chr1:27970344-28088637	p35.3	chr1:21123148-38876092	17752944	-2	0	-1	0	0	0	0	No
RN7SL559P	chr1:28031884-28032180	p35.3	chr1:21123148-38876092	17752944	-2	0	-1	0	0	0	0	No
SPCS2P4	chr1:28095742-28096422	p35.3	chr1:21123148-38876092	17752944	-2	0	-1	0	0	0	0	No
RNU6-176P	chr1:28142737-28142841	p35.3	chr1:21123148-38876092	17752944	-2	0	-1	0	0	0	0	No
PTAFR	chr1:28147166-28193936	p35.3	chr1:21123148-38876092	17752944	-2	0	-1	0	0	0	0	No
DNAJC8	chr1:28199456-28233029	p35.3	chr1:21123148-38876092	17752944	-2	0	-1	0	0	0	0	No
ATP5IF1	chr1:28236109-28246906	p35.3	chr1:21123148-38876092	17752944	-2	0	-1	0	0	0	0	No
SESN2	chr1:28259518-28282491	p35.3	chr1:21123148-38876092	17752944	-2	0	-1	0	0	0	0	No
MED18	chr1:28329002-28335965	p35.3	chr1:21123148-38876092	17752944	-2	0	-1	0	0	0	0	No
PHACTR4	chr1:28369582-28500364	p35.3	chr1:21123148-38876092	17752944	-2	0	-1	0	0	0	0	No
RNU6ATAC27P	chr1:28481362-28481480	p35.3	chr1:21123148-38876092	17752944	-2	0	-1	0	0	0	0	No
RCC1	chr1:28505943-28539300	p35.3	chr1:21123148-38876092	17752944	-2	0	-1	0	0	0	0	No
SNHG3	chr1:28505980-28510892	p35.3	chr1:21123148-38876092	17752944	-2	0	-1	0	0	0	0	No
SNORA73A	chr1:28507366-28507571	p35.3	chr1:21123148-38876092	17752944	-2	0	-1	0	0	0	0	No
SNORA73B	chr1:28508559-28508762	p35.3	chr1:21123148-38876092	17752944	-2	0	-1	0	0	0	0	No
PRDX3P2	chr1:28526318-28527227	p35.3	chr1:21123148-38876092	17752944	-2	0	-1	0	0	0	0	No
TRNAU1AP	chr1:28553085-28578545	p35.3	chr1:21123148-38876092	17752944	-2	0	-1	0	0	0	0	No
SNHG12	chr1:28578538-28583132	p35.3	chr1:21123148-38876092	17752944	-2	0	-1	0	0	0	0	No
SNORD99	chr1:28578749-28578822	p35.3	chr1:21123148-38876092	17752944	-2	0	-1	0	0	0	0	No
SNORA61	chr1:28579764-28579893	p35.3	chr1:21123148-38876092	17752944	-2	0	-1	0	0	0	0	No
SNORA44	chr1:28580381-28580512	p35.3	chr1:21123148-38876092	17752944	-2	0	-1	0	0	0	0	No
SNORA16A	chr1:28580920-28581056	p35.3	chr1:21123148-38876092	17752944	-2	0	-1	0	0	0	0	No
SNORA16A	chr1:28580920-28581054	p35.3	chr1:21123148-38876092	17752944	-2	0	-1	0	0	0	0	No
TAF12	chr1:28587829-28648291	p35.3	chr1:21123148-38876092	17752944	-2	0	-1	0	0	0	0	No
RAB42	chr1:28592200-28595449	p35.3	chr1:21123148-38876092	17752944	-2	0	-1	0	0	0	0	No
TAF12-DT	chr1:28643228-28648581	p35.3	chr1:21123148-38876092	17752944	-2	0	-1	0	0	0	0	No
RNU11	chr1:28648600-28648733	p35.3	chr1:21123148-38876092	17752944	-2	0	-1	0	0	0	0	No
GMEB1	chr1:28668778-28719353	p35.3	chr1:21123148-38876092	17752944	-2	0	-1	0	0	0	0	No
YTHDF2	chr1:28736621-28769775	p35.3	chr1:21123148-38876092	17752944	-2	0	-1	0	0	0	0	No
OPRD1	chr1:28812170-28871267	p35.3	chr1:21123148-38876092	17752944	-2	0	-1	0	0	0	0	No
EPB41	chr1:28887091-29120046	p35.3	chr1:21123148-38876092	17752944	-2	0	-1	0	0	0	0	No
TMEM200B	chr1:29119429-29123903	p35.3	chr1:21123148-38876092	17752944	-2	0	-1	0	0	0	0	No
SRSF4	chr1:29147743-29181900	p35.3	chr1:21123148-38876092	17752944	-2	0	-1	0	0	0	0	No
MECR	chr1:29192657-29230942	p35.3	chr1:21123148-38876092	17752944	-2	0	-1	0	0	0	0	No
PTPRU	chr1:29236516-29326813	p35.3	chr1:21123148-38876092	17752944	-2	0	-1	0	0	0	0	No
LINC01756	chr1:29329620-29350114	p35.3	chr1:21123148-38876092	17752944	-2	0	-1	0	0	0	0	No
LINC01648	chr1:30013952-30037612	p35.2	chr1:21123148-38876092	17752944	-2	0	-1	0	0	0	0	No
MATN1	chr1:30711277-30723585	p35.2	chr1:21123148-38876092	17752944	-2	0	-1	0	0	0	0	No
MATN1-AS1	chr1:30718504-30726827	p35.2	chr1:21123148-38876092	17752944	-2	0	-1	0	0	0	0	No
LAPTM5	chr1:30732469-30757774	p35.2	chr1:21123148-38876092	17752944	-2	0	-1	0	0	0	0	No
MIR4420	chr1:30739156-30739232	p35.2	chr1:21123148-38876092	17752944	-2	0	-1	0	0	0	0	No
LINC01778	chr1:30824217-30834864	p35.2	chr1:21123148-38876092	17752944	-2	0	-1	0	0	0	0	No
RN7SKP91	chr1:30843823-30844110	p35.2	chr1:21123148-38876092	17752944	-2	0	-1	0	0	0	0	No
SDC3	chr1:30869466-30908758	p35.2	chr1:21123148-38876092	17752944	-2	0	-1	0	0	0	0	No
RN7SL371P	chr1:30918469-30918735	p35.2	chr1:21123148-38876092	17752944	-2	0	-1	0	0	0	0	No
PUM1	chr1:30931506-31065991	p35.2	chr1:21123148-38876092	17752944	-2	0	-1	0	0	0	0	No
SELENOWP1	chr1:31094987-31095558	p35.2	chr1:21123148-38876092	17752944	-2	0	-1	0	0	0	0	No
NKAIN1	chr1:31179745-31239887	p35.2	chr1:21123148-38876092	17752944	-2	0	-1	0	0	0	0	No
SNRNP40	chr1:31259568-31296788	p35.2	chr1:21123148-38876092	17752944	-2	0	-1	0	0	0	0	No
ZCCHC17	chr1:31296982-31364953	p35.2	chr1:21123148-38876092	17752944	-2	0	-1	0	0	0	0	No
FABP3	chr1:31365253-31376850	p35.2	chr1:21123148-38876092	17752944	-2	0	-1	0	0	0	0	No
SERINC2	chr1:31409565-31434680	p35.2	chr1:21123148-38876092	17752944	-2	0	-1	0	0	0	0	No
EEF1A1P46	chr1:31487589-31488930	p35.2	chr1:21123148-38876092	17752944	-2	0	-1	0	0	0	0	No
RNU6-40P	chr1:31497577-31497683	p35.2	chr1:21123148-38876092	17752944	-2	0	-1	0	0	0	0	No
LDC1P	chr1:31500085-31509648	p35.2	chr1:21123148-38876092	17752944	-2	0	-1	0	0	0	0	No
LINC01226	chr1:31506226-31583306	p35.2	chr1:21123148-38876092	17752944	-2	0	-1	0	0	0	0	No
TINAGL1	chr1:31576485-31587686	p35.2	chr1:21123148-38876092	17752944	-2	0	-1	0	0	0	0	No
HCRTR1	chr1:31617686-31632518	p35.2	chr1:21123148-38876092	17752944	-2	0	-1	0	0	0	0	No
PEF1	chr1:31629866-31644896	p35.2	chr1:21123148-38876092	17752944	-2	0	-1	0	0	0	0	No
PEF1-AS1	chr1:31644049-31660162	p35.2	chr1:21123148-38876092	17752944	-2	0	-1	0	0	0	0	No
COL16A1	chr1:31652263-31704319	p35.2	chr1:21123148-38876092	17752944	-2	0	-1	0	0	0	0	No
ADGRB2	chr1:31727117-31764893	p35.2	chr1:21123148-38876092	17752944	-2	0	-1	0	0	0	0	No
MIR4254	chr1:31758660-31758735	p35.2	chr1:21123148-38876092	17752944	-2	0	-1	0	0	0	0	No
SPOCD1	chr1:31790422-31816022	p35.2	chr1:21123148-38876092	17752944	-2	0	-1	0	0	0	0	No
PTP4A2	chr1:31906421-31944856	p35.2	chr1:21123148-38876092	17752944	-2	0	-1	0	0	0	0	No
KHDRBS1	chr1:32013868-32060850	p35.2	chr1:21123148-38876092	17752944	-2	0	-1	0	0	0	0	No
TMEM39B	chr1:32072031-32102866	p35.2	chr1:21123148-38876092	17752944	-2	0	-1	0	0	0	0	No
MIR5585	chr1:32086949-32087007	p35.2	chr1:21123148-38876092	17752944	-2	0	-1	0	0	0	0	No
KPNA6	chr1:32108056-32176563	p35.2	chr1:21123148-38876092	17752944	-2	0	-1	0	0	0	0	No
TXLNA	chr1:32179675-32198285	p35.2	chr1:21123148-38876092	17752944	-2	0	-1	0	0	0	0	No
CCDC28B	chr1:32200595-32205453	p35.2	chr1:21123148-38876092	17752944	-2	0	-1	0	0	0	0	No
IQCC	chr1:32205671-32208682	p35.2	chr1:21123148-38876092	17752944	-2	0	-1	0	0	0	0	No
DCDC2B	chr1:32209089-32216192	p35.2	chr1:21123148-38876092	17752944	-2	0	-1	0	0	0	0	No
TMEM234	chr1:32214472-32222359	p35.2	chr1:21123148-38876092	17752944	-2	0	-1	0	0	0	0	No
EIF3I	chr1:32221077-32245397	p35.2	chr1:21123148-38876092	17752944	-2	0	-1	0	0	0	0	No
MTMR9LP	chr1:32231847-32241592	p35.2	chr1:21123148-38876092	17752944	-2	0	-1	0	0	0	0	No
FAM167B	chr1:32247222-32248856	p35.2	chr1:21123148-38876092	17752944	-2	0	-1	0	0	0	0	No
LCK	chr1:32251244-32286165	p35.2	chr1:21123148-38876092	17752944	-2	0	-1	0	0	0	0	Yes
HDAC1	chr1:32292083-32333635	p35.2	chr1:21123148-38876092	17752944	-2	0	-1	0	0	0	0	No
MARCKSL1	chr1:32333839-32336233	p35.1	chr1:21123148-38876092	17752944	-2	0	-1	0	0	0	0	No
TSSK3	chr1:32351521-32364312	p35.1	chr1:21123148-38876092	17752944	-2	0	-1	0	0	0	0	No
FAM229A	chr1:32361270-32364278	p35.1	chr1:21123148-38876092	17752944	-2	0	-1	0	0	0	0	No
BSDC1	chr1:32364633-32394731	p35.1	chr1:21123148-38876092	17752944	-2	0	-1	0	0	0	0	No
GAPDHP20	chr1:32402109-32403115	p35.1	chr1:21123148-38876092	17752944	-2	0	-1	0	0	0	0	No
LRRC37A12P	chr1:32423214-32426789	p35.1	chr1:21123148-38876092	17752944	-2	0	-1	0	0	0	0	No
RN7SL122P	chr1:32457835-32458135	p35.1	chr1:21123148-38876092	17752944	-2	0	-1	0	0	0	0	No
ZBTB8B	chr1:32465072-32496686	p35.1	chr1:21123148-38876092	17752944	-2	0	-1	0	0	0	0	No
ZBTB8A	chr1:32539427-32605941	p35.1	chr1:21123148-38876092	17752944	-2	0	-1	0	0	0	0	No
ZBTB8OS	chr1:32600172-32650903	p35.1	chr1:21123148-38876092	17752944	-2	0	-1	0	0	0	0	No
RBBP4	chr1:32651142-32686211	p35.1	chr1:21123148-38876092	17752944	-2	0	-1	0	0	0	0	No
SYNC	chr1:32679906-32703596	p35.1	chr1:21123148-38876092	17752944	-2	0	-1	0	0	0	0	No
KIAA1522	chr1:32741830-32774970	p35.1	chr1:21123148-38876092	17752944	-2	0	-1	0	0	0	0	No
YARS1	chr1:32775237-32818031	p35.1	chr1:21123148-38876092	17752944	-2	0	-1	0	0	0	0	No
S100PBP	chr1:32816767-32858875	p35.1	chr1:21123148-38876092	17752944	-2	0	-1	0	0	0	0	No
FNDC5	chr1:32862268-32872482	p35.1	chr1:21123148-38876092	17752944	-2	0	-1	0	0	0	0	No
HPCA	chr1:32885994-32898441	p35.1	chr1:21123148-38876092	17752944	-2	0	-1	0	0	0	0	No
TMEM54	chr1:32894594-32901438	p35.1	chr1:21123148-38876092	17752944	-2	0	-1	0	0	0	0	No
RNF19B	chr1:32936445-32964809	p35.1	chr1:21123148-38876092	17752944	-2	0	-1	0	0	0	0	No
AK2	chr1:33007986-33080996	p35.1	chr1:21123148-38876092	17752944	-2	0	-1	0	0	0	0	No
AZIN2	chr1:33081104-33123492	p35.1	chr1:21123148-38876092	17752944	-2	0	-1	0	0	0	0	No
TRIM62	chr1:33145399-33182059	p35.1	chr1:21123148-38876092	17752944	-2	0	-1	0	0	0	0	No
ZNF362	chr1:33256492-33300719	p35.1	chr1:21123148-38876092	17752944	-2	0	-1	0	0	0	0	No
A3GALT2	chr1:33306766-33321098	p35.1	chr1:21123148-38876092	17752944	-2	0	-1	0	0	0	0	No
PHC2	chr1:33323623-33431095	p35.1	chr1:21123148-38876092	17752944	-2	0	-1	0	0	0	0	No
MIR3605	chr1:33332393-33332492	p35.1	chr1:21123148-38876092	17752944	-2	0	-1	0	0	0	0	No
RN7SKP16	chr1:33336566-33336864	p35.1	chr1:21123148-38876092	17752944	-2	0	-1	0	0	0	0	No
PHC2-AS1	chr1:33350352-33363245	p35.1	chr1:21123148-38876092	17752944	-2	0	-1	0	0	0	0	No
TLR12P	chr1:33466249-33468954	p35.1	chr1:21123148-38876092	17752944	-2	0	-1	0	0	0	0	No
ZSCAN20	chr1:33472645-33501643	p35.1	chr1:21123148-38876092	17752944	-2	0	-1	0	0	0	0	No
CSMD2	chr1:33513998-34165842	p35.1	chr1:21123148-38876092	17752944	-2	0	-1	0	0	0	0	No
HSPD1P14	chr1:33838523-33840140	p35.1	chr1:21123148-38876092	17752944	-2	0	-1	0	0	0	0	No
HMGB4	chr1:33860475-33864791	p35.1	chr1:21123148-38876092	17752944	-2	0	-1	0	0	0	0	No
CSMD2-AS1	chr1:33868953-33893726	p35.1	chr1:21123148-38876092	17752944	-2	0	-1	0	0	0	0	No
RNA5SP42	chr1:34112949-34113063	p35.1	chr1:21123148-38876092	17752944	-2	0	-1	0	0	0	0	No
C1orf94	chr1:34166883-34219131	p35.1	chr1:21123148-38876092	17752944	-2	0	-1	0	0	0	0	No
MIR552	chr1:34669599-34669694	p34.3	chr1:21123148-38876092	17752944	-2	0	-1	0	0	0	0	No
SMIM12	chr1:34712737-34859755	p34.3	chr1:21123148-38876092	17752944	-2	0	-1	0	0	0	0	No
GJB5	chr1:34755047-34758512	p34.3	chr1:21123148-38876092	17752944	-2	0	-1	0	0	0	0	No
GJB4	chr1:34759740-34762327	p34.3	chr1:21123148-38876092	17752944	-2	0	-1	0	0	0	0	No
GJB3	chr1:34781214-34786369	p34.3	chr1:21123148-38876092	17752944	-2	0	-1	0	0	0	0	No
GJA4	chr1:34792999-34795747	p34.3	chr1:21123148-38876092	17752944	-2	0	-1	0	0	0	0	No
DLGAP3	chr1:34865436-34929650	p34.3	chr1:21123148-38876092	17752944	-2	0	-1	0	0	0	0	No
GPR199P	chr1:34975699-34978706	p34.3	chr1:21123148-38876092	17752944	-2	0	-1	0	0	0	0	No
TMEM35B	chr1:34981380-34985347	p34.3	chr1:21123148-38876092	17752944	-2	0	-1	0	0	0	0	No
ZMYM6	chr1:34986165-35031945	p34.3	chr1:21123148-38876092	17752944	-2	0	-1	0	0	0	0	No
ZMYM1	chr1:35032172-35115859	p34.3	chr1:21123148-38876092	17752944	-2	0	-1	0	0	0	0	No
RPL12P45	chr1:35053468-35059271	p34.3	chr1:21123148-38876092	17752944	-2	0	-1	0	0	0	0	No
EFCAB14P1	chr1:35122022-35122484	p34.3	chr1:21123148-38876092	17752944	-2	0	-1	0	0	0	0	No
SFPQ	chr1:35176378-35193446	p34.3	chr1:21123148-38876092	17752944	-2	0	-1	0	0	0	0	Yes
ZMYM4	chr1:35268709-35422058	p34.3	chr1:21123148-38876092	17752944	-2	0	-1	0	0	0	0	No
RN7SL503P	chr1:35292196-35292498	p34.3	chr1:21123148-38876092	17752944	-2	0	-1	0	0	0	0	No
RPL5P4	chr1:35350722-35351607	p34.3	chr1:21123148-38876092	17752944	-2	0	-1	0	0	0	0	No
ZMYM4-AS1	chr1:35358822-35366077	p34.3	chr1:21123148-38876092	17752944	-2	0	-1	0	0	0	0	No
KIAA0319L	chr1:35393883-35557950	p34.3	chr1:21123148-38876092	17752944	-2	0	-1	0	0	0	0	No
NCDN	chr1:35557473-35567274	p34.3	chr1:21123148-38876092	17752944	-2	0	-1	0	0	0	0	No
TFAP2E-AS1	chr1:35569807-35577779	p34.3	chr1:21123148-38876092	17752944	-2	0	-1	0	0	0	0	No
TFAP2E	chr1:35573314-35595328	p34.3	chr1:21123148-38876092	17752944	-2	0	-1	0	0	0	0	No
PSMB2	chr1:35599541-35641526	p34.3	chr1:21123148-38876092	17752944	-2	0	-1	0	0	0	0	No
C1orf216	chr1:35713877-35718894	p34.3	chr1:21123148-38876092	17752944	-2	0	-1	0	0	0	0	No
CLSPN	chr1:35720218-35769978	p34.3	chr1:21123148-38876092	17752944	-2	0	-1	0	0	0	0	No
AGO4	chr1:35808016-35857890	p34.3	chr1:21123148-38876092	17752944	-2	0	-1	0	0	0	0	No
AGO1	chr1:35869808-35930532	p34.3	chr1:21123148-38876092	17752944	-2	0	-1	0	0	0	0	No
CFAP97P1	chr1:35873270-35873752	p34.3	chr1:21123148-38876092	17752944	-2	0	-1	0	0	0	0	No
AGO3	chr1:35930718-36072500	p34.3	chr1:21123148-38876092	17752944	-2	0	-1	0	0	0	0	No
TEKT2	chr1:36084094-36088275	p34.3	chr1:21123148-38876092	17752944	-2	0	-1	0	0	0	0	No
ADPRS	chr1:36088892-36093932	p34.3	chr1:21123148-38876092	17752944	-2	0	-1	0	0	0	0	No
COL8A2	chr1:36095239-36125222	p34.3	chr1:21123148-38876092	17752944	-2	0	-1	0	0	0	0	No
TRAPPC3	chr1:36136570-36156053	p34.3	chr1:21123148-38876092	17752944	-2	0	-1	0	0	0	0	No
MAP7D1	chr1:36155579-36180849	p34.3	chr1:21123148-38876092	17752944	-2	0	-1	0	0	0	0	No
RN7SL131P	chr1:36191915-36192170	p34.3	chr1:21123148-38876092	17752944	-2	0	-1	0	0	0	0	No
THRAP3	chr1:36224432-36305357	p34.3	chr1:21123148-38876092	17752944	-2	0	-1	0	0	0	0	Yes
UBE2V2P4	chr1:36241898-36242156	p34.3	chr1:21123148-38876092	17752944	-2	0	-1	0	0	0	0	No
SH3D21	chr1:36306368-36329340	p34.3	chr1:21123148-38876092	17752944	-2	0	-1	0	0	0	0	No
EVA1B	chr1:36322030-36324154	p34.3	chr1:21123148-38876092	17752944	-2	0	-1	0	0	0	0	No
STK40	chr1:36339624-36385924	p34.3	chr1:21123148-38876092	17752944	-2	0	-1	0	0	0	0	No
LSM10	chr1:36391238-36397908	p34.3	chr1:21123148-38876092	17752944	-2	0	-1	0	0	0	0	No
RNU4-27P	chr1:36402721-36402859	p34.3	chr1:21123148-38876092	17752944	-2	0	-1	0	0	0	0	No
OSCP1	chr1:36415827-36450451	p34.3	chr1:21123148-38876092	17752944	-2	0	-1	0	0	0	0	No
SNORA63C	chr1:36418450-36418578	p34.3	chr1:21123148-38876092	17752944	-2	0	-1	0	0	0	0	No
MRPS15	chr1:36455718-36464384	p34.3	chr1:21123148-38876092	17752944	-2	0	-1	0	0	0	0	No
CSF3R	chr1:36466043-36483278	p34.3	chr1:21123148-38876092	17752944	-2	0	-1	0	0	0	0	Yes
FTLP18	chr1:36630335-36630857	p34.3	chr1:21123148-38876092	17752944	-2	0	-1	0	0	0	0	No
GRIK3	chr1:36795527-37034515	p34.3	chr1:21123148-38876092	17752944	-2	0	-1	0	0	0	0	No
MIR4255	chr1:37161563-37161634	p34.3	chr1:21123148-38876092	17752944	-2	0	-1	0	0	0	0	No
RNU6-636P	chr1:37203610-37203716	p34.3	chr1:21123148-38876092	17752944	-2	0	-1	0	0	0	0	No
RNA5SP43	chr1:37264677-37264786	p34.3	chr1:21123148-38876092	17752944	-2	0	-1	0	0	0	0	No
RPS29P6	chr1:37330852-37330996	p34.3	chr1:21123148-38876092	17752944	-2	0	-1	0	0	0	0	No
ZC3H12A-DT	chr1:37350934-37474432	p34.3	chr1:21123148-38876092	17752944	-2	0	-1	0	0	0	0	No
ZC3H12A	chr1:37474580-37484377	p34.3	chr1:21123148-38876092	17752944	-2	0	-1	0	0	0	0	No
MIR6732	chr1:37480230-37480289	p34.3	chr1:21123148-38876092	17752944	-2	0	-1	0	0	0	0	No
MEAF6	chr1:37489993-37514766	p34.3	chr1:21123148-38876092	17752944	-2	0	-1	0	0	0	0	No
MIR5581	chr1:37500935-37500994	p34.3	chr1:21123148-38876092	17752944	-2	0	-1	0	0	0	0	No
SNIP1	chr1:37534449-37554293	p34.3	chr1:21123148-38876092	17752944	-2	0	-1	0	0	0	0	No
FTH1P1	chr1:37544763-37545294	p34.3	chr1:21123148-38876092	17752944	-2	0	-1	0	0	0	0	No
DNALI1	chr1:37556919-37566857	p34.3	chr1:21123148-38876092	17752944	-2	0	-1	0	0	0	0	No
GNL2	chr1:37566816-37595937	p34.3	chr1:21123148-38876092	17752944	-2	0	-1	0	0	0	0	No
RSPO1	chr1:37611350-37634892	p34.3	chr1:21123148-38876092	17752944	-2	0	-1	0	0	0	0	No
C1orf109	chr1:37681570-37692249	p34.3	chr1:21123148-38876092	17752944	-2	0	-1	0	0	0	0	No
CDCA8	chr1:37692481-37709719	p34.3	chr1:21123148-38876092	17752944	-2	0	-1	0	0	0	0	No
EPHA10	chr1:37713880-37765133	p34.3	chr1:21123148-38876092	17752944	-2	0	-1	0	0	0	0	No
ACTN4P2	chr1:37776670-37779418	p34.3	chr1:21123148-38876092	17752944	-2	0	-1	0	0	0	0	No
MANEAL	chr1:37793847-37801137	p34.3	chr1:21123148-38876092	17752944	-2	0	-1	0	0	0	0	No
YRDC	chr1:37802945-37808208	p34.3	chr1:21123148-38876092	17752944	-2	0	-1	0	0	0	0	No
C1orf122	chr1:37806979-37809454	p34.3	chr1:21123148-38876092	17752944	-2	0	-1	0	0	0	0	No
MTF1	chr1:37809574-37859592	p34.3	chr1:21123148-38876092	17752944	-2	0	-1	0	0	0	0	No
INPP5B	chr1:37860697-37947057	p34.3	chr1:21123148-38876092	17752944	-2	0	-1	0	0	0	0	No
RNU6-584P	chr1:37885023-37885117	p34.3	chr1:21123148-38876092	17752944	-2	0	-1	0	0	0	0	No
SF3A3	chr1:37956975-37990075	p34.3	chr1:21123148-38876092	17752944	-2	0	-1	0	0	0	0	No
RNU6-510P	chr1:37991462-37991569	p34.3	chr1:21123148-38876092	17752944	-2	0	-1	0	0	0	0	No
FHL3	chr1:37996770-38005606	p34.3	chr1:21123148-38876092	17752944	-2	0	-1	0	0	0	0	No
UTP11	chr1:38009258-38024820	p34.3	chr1:21123148-38876092	17752944	-2	0	-1	0	0	0	0	No
POU3F1	chr1:38043829-38046793	p34.3	chr1:21123148-38876092	17752944	-2	0	-1	0	0	0	0	No
MIR3659HG	chr1:38047314-38119025	p34.3	chr1:21123148-38876092	17752944	-2	0	-1	0	0	0	0	No
MIR3659	chr1:38089231-38089329	p34.3	chr1:21123148-38876092	17752944	-2	0	-1	0	0	0	0	No
LINC02786	chr1:38129464-38140593	p34.3	chr1:21123148-38876092	17752944	-2	0	-1	0	0	0	0	No
LINC01343	chr1:38209034-38214806	p34.3	chr1:21123148-38876092	17752944	-2	0	-1	0	0	0	0	No
RNU6-753P	chr1:38396659-38396765	p34.3	chr1:21123148-38876092	17752944	-2	0	-1	0	0	0	0	No
LINC01685	chr1:38474825-38516520	p34.3	chr1:21123148-38876092	17752944	-2	0	-1	0	0	0	0	No
HSPA5P1	chr1:38708931-38710890	p34.3	chr1:21123148-38876092	17752944	-2	0	-1	0	0	0	0	No
RRAGC	chr1:38838198-38859772	p34.3	chr1:21123148-38876092	17752944	-2	0	-1	0	0	0	0	No
RRAGC-DT	chr1:38859912-38965038	p34.3	chr1:21123148-38876092	17752944	-2	0	-1	0	0	0	0	No
RRAGC-DT	chr1:38859912-38965038	p34.3	chr1:38911374-41006193	2094819	-1	0	-1	0	0	0	0	No
MYCBP	chr1:38862493-38873368	p34.3	chr1:21123148-38876092	17752944	-2	0	-1	0	0	0	0	No
GJA9	chr1:38874069-38881587	p34.3	chr1:21123148-38876092	17752944	-2	0	-1	0	0	0	0	No
RHBDL2	chr1:38885807-38941830	p34.3	chr1:38911374-41006193	2094819	-1	0	-1	0	0	0	0	No
RNU6-605P	chr1:38926870-38926977	p34.3	chr1:38911374-41006193	2094819	-1	0	-1	0	0	0	0	No
EIF1P2	chr1:38958275-38958925	p34.3	chr1:38911374-41006193	2094819	-1	0	-1	0	0	0	0	No
AKIRIN1	chr1:38991276-39006059	p34.3	chr1:38911374-41006193	2094819	-1	0	-1	0	0	0	0	No
NDUFS5	chr1:39026318-39034636	p34.3	chr1:38911374-41006193	2094819	-1	0	-1	0	0	0	0	No
MACF1	chr1:39081316-39487177	p34.3	chr1:38911374-41006193	2094819	-1	0	-1	0	0	0	0	No
RNU6-608P	chr1:39120940-39121043	p34.3	chr1:38911374-41006193	2094819	-1	0	-1	0	0	0	0	No
RNA5SP44	chr1:39154164-39154296	p34.3	chr1:38911374-41006193	2094819	-1	0	-1	0	0	0	0	No
HSPE1P8	chr1:39304294-39304898	p34.3	chr1:38911374-41006193	2094819	-1	0	-1	0	0	0	0	No
BMP8A	chr1:39491636-39529869	p34.3	chr1:38911374-41006193	2094819	-1	0	-1	0	0	0	0	No
OXCT2P1	chr1:39514956-39516490	p34.3	chr1:38911374-41006193	2094819	-1	0	-1	0	0	0	0	No
PPIEL	chr1:39531838-39558707	p34.3	chr1:38911374-41006193	2094819	-1	0	-1	0	0	0	0	No
PABPC4	chr1:39560709-39576790	p34.3	chr1:38911374-41006193	2094819	-1	0	-1	0	0	0	0	No
PABPC4-AS1	chr1:39565052-39573860	p34.3	chr1:38911374-41006193	2094819	-1	0	-1	0	0	0	0	No
SNORA55	chr1:39567374-39567508	p34.3	chr1:38911374-41006193	2094819	-1	0	-1	0	0	0	0	No
HEYL	chr1:39623435-39639643	p34.2	chr1:38911374-41006193	2094819	-1	0	-1	0	0	0	0	No
NT5C1A	chr1:39651229-39672107	p34.2	chr1:38911374-41006193	2094819	-1	0	-1	0	0	0	0	No
HPCAL4	chr1:39678648-39691485	p34.2	chr1:38911374-41006193	2094819	-1	0	-1	0	0	0	0	No
PPIE	chr1:39692182-39763914	p34.2	chr1:38911374-41006193	2094819	-1	0	-1	0	0	0	0	No
RNU7-121P	chr1:39723566-39723627	p34.2	chr1:38911374-41006193	2094819	-1	0	-1	0	0	0	0	No
BMP8B	chr1:39757182-39788865	p34.2	chr1:38911374-41006193	2094819	-1	0	-1	0	0	0	0	No
OXCT2	chr1:39769523-39771348	p34.2	chr1:38911374-41006193	2094819	-1	0	-1	0	0	0	0	No
BMP8B-AS1	chr1:39779969-39781418	p34.2	chr1:38911374-41006193	2094819	-1	0	-1	0	0	0	0	No
LINC02811	chr1:39801414-39817460	p34.2	chr1:38911374-41006193	2094819	-1	0	-1	0	0	0	0	No
TRIT1	chr1:39838110-39883511	p34.2	chr1:38911374-41006193	2094819	-1	0	-1	0	0	0	0	No
MYCL	chr1:39895426-39902256	p34.2	chr1:38911374-41006193	2094819	-1	0	-1	0	0	0	0	Yes
MYCL-AS1	chr1:39897745-39899098	p34.2	chr1:38911374-41006193	2094819	-1	0	-1	0	0	0	0	No
MFSD2A	chr1:39955112-39969968	p34.2	chr1:38911374-41006193	2094819	-1	0	-1	0	0	0	0	No
CAP1	chr1:40040233-40072649	p34.2	chr1:38911374-41006193	2094819	-1	0	-1	0	0	0	0	No
PPT1	chr1:40072710-40097260	p34.2	chr1:38911374-41006193	2094819	-1	0	-1	0	0	0	0	No
OAZ1P1	chr1:40132764-40133448	p34.2	chr1:38911374-41006193	2094819	-1	0	-1	0	0	0	0	No
RLF	chr1:40161387-40240921	p34.2	chr1:38911374-41006193	2094819	-1	0	-1	0	0	0	0	No
RNU6-1237P	chr1:40177843-40177949	p34.2	chr1:38911374-41006193	2094819	-1	0	-1	0	0	0	0	No
TMCO2	chr1:40245947-40251684	p34.2	chr1:38911374-41006193	2094819	-1	0	-1	0	0	0	0	No
ZMPSTE24-DT	chr1:40256333-40257971	p34.2	chr1:38911374-41006193	2094819	-1	0	-1	0	0	0	0	No
ZMPSTE24	chr1:40258041-40294180	p34.2	chr1:38911374-41006193	2094819	-1	0	-1	0	0	0	0	No
COL9A2	chr1:40300489-40317813	p34.2	chr1:38911374-41006193	2094819	-1	0	-1	0	0	0	0	No
SMAP2	chr1:40344850-40423326	p34.2	chr1:38911374-41006193	2094819	-1	0	-1	0	0	0	0	No
ZFP69B	chr1:40450102-40463718	p34.2	chr1:38911374-41006193	2094819	-1	0	-1	0	0	0	0	No
ZFP69	chr1:40477290-40496343	p34.2	chr1:38911374-41006193	2094819	-1	0	-1	0	0	0	0	No
EXO5-DT	chr1:40493157-40508661	p34.2	chr1:38911374-41006193	2094819	-1	0	-1	0	0	0	0	No
EXO5	chr1:40508741-40516038	p34.2	chr1:38911374-41006193	2094819	-1	0	-1	0	0	0	0	No
ZNF684	chr1:40531573-40548167	p34.2	chr1:38911374-41006193	2094819	-1	0	-1	0	0	0	0	No
GTF2F2P2	chr1:40593633-40594353	p34.2	chr1:38911374-41006193	2094819	-1	0	-1	0	0	0	0	No
RIMS3	chr1:40620680-40665682	p34.2	chr1:38911374-41006193	2094819	-1	0	-1	0	0	0	0	No
NFYC-AS1	chr1:40690380-40692074	p34.2	chr1:38911374-41006193	2094819	-1	0	-1	0	0	0	0	No
NFYC	chr1:40691648-40771603	p34.2	chr1:38911374-41006193	2094819	-1	0	-1	0	0	0	0	No
MIR30E	chr1:40754355-40754446	p34.2	chr1:38911374-41006193	2094819	-1	0	-1	0	0	0	0	No
MIR30C1	chr1:40757284-40757372	p34.2	chr1:38911374-41006193	2094819	-1	0	-1	0	0	0	0	No
KCNQ4	chr1:40783787-40840452	p34.2	chr1:38911374-41006193	2094819	-1	0	-1	0	0	0	0	No
RN7SL326P	chr1:40804846-40805141	p34.2	chr1:38911374-41006193	2094819	-1	0	-1	0	0	0	0	No
CITED4	chr1:40861054-40862363	p34.2	chr1:38911374-41006193	2094819	-1	0	-1	0	0	0	0	No
UBE2V1P8	chr1:40942251-40942515	p34.2	chr1:38911374-41006193	2094819	-1	0	-1	0	0	0	0	No
CTPS1	chr1:40979300-41012565	p34.2	chr1:38911374-41006193	2094819	-1	0	-1	0	0	0	0	No
SLFNL1-AS1	chr1:41014590-41043890	p34.2	chr1:41019297-49953748	8934451	-1	0	1	0	0	0	0	No
SLFNL1	chr1:41015589-41023237	p34.2	chr1:41019297-49953748	8934451	-1	0	1	0	0	0	0	No
SCMH1	chr1:41027202-41242306	p34.2	chr1:41019297-49953748	8934451	-1	0	1	0	0	0	0	No
RPL23AP17	chr1:41098638-41099136	p34.2	chr1:41019297-49953748	8934451	-1	0	1	0	0	0	0	No
SCMH1-DT	chr1:41242373-41284861	p34.2	chr1:41019297-49953748	8934451	-1	0	1	0	0	0	0	No
RPL36AP9	chr1:41264550-41264862	p34.2	chr1:41019297-49953748	8934451	-1	0	1	0	0	0	0	No
FOXO6	chr1:41361922-41383590	p34.2	chr1:41019297-49953748	8934451	-1	0	1	0	0	0	0	No
FOXO6-AS1	chr1:41375004-41375669	p34.2	chr1:41019297-49953748	8934451	-1	0	1	0	0	0	0	No
RNA5SP45	chr1:41466937-41467028	p34.2	chr1:41019297-49953748	8934451	-1	0	1	0	0	0	0	No
EDN2	chr1:41478775-41484683	p34.2	chr1:41019297-49953748	8934451	-1	0	1	0	0	0	0	No
HIVEP3	chr1:41506365-42035925	p34.2	chr1:41019297-49953748	8934451	-1	0	1	0	0	0	0	No
HNRNPFP1	chr1:42040597-42041729	p34.2	chr1:41019297-49953748	8934451	-1	0	1	0	0	0	0	No
GUCA2B	chr1:42153410-42155820	p34.2	chr1:41019297-49953748	8934451	-1	0	1	0	0	0	0	No
GUCA2A	chr1:42162690-42164745	p34.2	chr1:41019297-49953748	8934451	-1	0	1	0	0	0	0	No
FOXJ3	chr1:42176539-42335877	p34.2	chr1:41019297-49953748	8934451	-1	0	1	0	0	0	0	No
RIMKLA	chr1:42380792-42424232	p34.2	chr1:41019297-49953748	8934451	-1	0	1	0	0	0	0	No
ZMYND12	chr1:42430329-42456253	p34.2	chr1:41019297-49953748	8934451	-1	0	1	0	0	0	0	No
PPCS	chr1:42456117-42473385	p34.2	chr1:41019297-49953748	8934451	-1	0	1	0	0	0	0	No
CCDC30	chr1:42463221-42657190	p34.2	chr1:41019297-49953748	8934451	-1	0	1	0	0	0	0	No
RPS3AP11	chr1:42491739-42492493	p34.2	chr1:41019297-49953748	8934451	-1	0	1	0	0	0	0	No
TMSB4XP1	chr1:42500205-42500339	p34.2	chr1:41019297-49953748	8934451	-1	0	1	0	0	0	0	No
RNU6-536P	chr1:42569033-42569139	p34.2	chr1:41019297-49953748	8934451	-1	0	1	0	0	0	0	No
PPIH	chr1:42658335-42676758	p34.2	chr1:41019297-49953748	8934451	-1	0	1	0	0	0	0	No
YBX1	chr1:42682418-42703805	p34.2	chr1:41019297-49953748	8934451	-1	0	1	0	0	0	0	No
CLDN19	chr1:42733093-42740254	p34.2	chr1:41019297-49953748	8934451	-1	0	1	0	0	0	0	No
P3H1	chr1:42746335-42767084	p34.2	chr1:41019297-49953748	8934451	-1	0	1	0	0	0	0	No
C1orf50	chr1:42767245-42779491	p34.2	chr1:41019297-49953748	8934451	-1	0	1	0	0	0	0	No
C1orf50-AS1	chr1:42775813-42776790	p34.2	chr1:41019297-49953748	8934451	-1	0	1	0	0	0	0	No
TMEM269	chr1:42784991-42816619	p34.2	chr1:41019297-49953748	8934451	-1	0	1	0	0	0	0	No
SVBP	chr1:42807052-42817397	p34.2	chr1:41019297-49953748	8934451	-1	0	1	0	0	0	0	No
ERMAP	chr1:42817122-42844991	p34.2	chr1:41019297-49953748	8934451	-1	0	1	0	0	0	0	No
ZNF691-DT	chr1:42832522-42846427	p34.2	chr1:41019297-49953748	8934451	-1	0	1	0	0	0	0	No
ZNF691	chr1:42846573-42852477	p34.2	chr1:41019297-49953748	8934451	-1	0	1	0	0	0	0	No
MKRN8P	chr1:42891094-42892430	p34.2	chr1:41019297-49953748	8934451	-1	0	1	0	0	0	0	No
ATP6V1E1P1	chr1:42903232-42903912	p34.2	chr1:41019297-49953748	8934451	-1	0	1	0	0	0	0	No
SLC2A1	chr1:42925353-42958893	p34.2	chr1:41019297-49953748	8934451	-1	0	1	0	0	0	0	No
ATP6V0CP4	chr1:42952202-42952641	p34.2	chr1:41019297-49953748	8934451	-1	0	1	0	0	0	0	No
SLC2A1-DT	chr1:42959049-42996814	p34.2	chr1:41019297-49953748	8934451	-1	0	1	0	0	0	0	No
RNU6-880P	chr1:42991438-42991544	p34.2	chr1:41019297-49953748	8934451	-1	0	1	0	0	0	0	No
FAM183A	chr1:43145153-43156396	p34.2	chr1:41019297-49953748	8934451	-1	0	1	0	0	0	0	No
EBNA1BP2	chr1:43164175-43270936	p34.2	chr1:41019297-49953748	8934451	-1	0	1	0	0	0	0	No
MIR6733	chr1:43171652-43171712	p34.2	chr1:41019297-49953748	8934451	-1	0	1	0	0	0	0	No
CFAP57	chr1:43172330-43254358	p34.2	chr1:41019297-49953748	8934451	-1	0	1	0	0	0	0	No
RNA5SP46	chr1:43196417-43196536	p34.2	chr1:41019297-49953748	8934451	-1	0	1	0	0	0	0	No
TMEM125	chr1:43269983-43274002	p34.2	chr1:41019297-49953748	8934451	-1	0	1	0	0	0	0	No
C1orf210	chr1:43281877-43285617	p34.2	chr1:41019297-49953748	8934451	-1	0	1	0	0	0	0	No
TIE1	chr1:43300982-43323108	p34.2	chr1:41019297-49953748	8934451	-1	0	1	0	0	0	0	No
MPL	chr1:43337818-43354466	p34.2	chr1:41019297-49953748	8934451	-1	0	1	0	0	0	0	Yes
CDC20-DT	chr1:43354684-43358676	p34.2	chr1:41019297-49953748	8934451	-1	0	1	0	0	0	0	No
CDC20	chr1:43358981-43363203	p34.2	chr1:41019297-49953748	8934451	-1	0	1	0	0	0	0	No
ELOVL1	chr1:43363398-43368074	p34.2	chr1:41019297-49953748	8934451	-1	0	1	0	0	0	0	No
MIR6734	chr1:43364648-43364715	p34.2	chr1:41019297-49953748	8934451	-1	0	1	0	0	0	0	No
MED8	chr1:43383917-43389808	p34.2	chr1:41019297-49953748	8934451	-1	0	1	0	0	0	0	No
MED8-AS1	chr1:43385113-43389155	p34.2	chr1:41019297-49953748	8934451	-1	0	1	0	0	0	0	No
SZT2	chr1:43389882-43454247	p34.2	chr1:41019297-49953748	8934451	-1	0	1	0	0	0	0	No
SZT2-AS1	chr1:43447776-43448644	p34.2	chr1:41019297-49953748	8934451	-1	0	1	0	0	0	0	No
MIR6735	chr1:43448539-43448611	p34.2	chr1:41019297-49953748	8934451	-1	0	1	0	0	0	0	No
HYI	chr1:43450989-43453989	p34.2	chr1:41019297-49953748	8934451	-1	0	1	0	0	0	0	No
HYI-AS1	chr1:43453927-43456995	p34.2	chr1:41019297-49953748	8934451	-1	0	1	0	0	0	0	No
PTPRF	chr1:43525187-43623666	p34.2	chr1:41019297-49953748	8934451	-1	0	1	0	0	0	0	No
KDM4A	chr1:43650149-43705518	p34.2	chr1:41019297-49953748	8934451	-1	0	1	0	0	0	0	No
KDM4A-AS1	chr1:43685123-43708138	p34.1	chr1:41019297-49953748	8934451	-1	0	1	0	0	0	0	No
ST3GAL3	chr1:43705824-43931165	p34.1	chr1:41019297-49953748	8934451	-1	0	1	0	0	0	0	No
ST3GAL3-AS1	chr1:43709392-43727343	p34.1	chr1:41019297-49953748	8934451	-1	0	1	0	0	0	0	No
MIR6079	chr1:43838622-43838683	p34.1	chr1:41019297-49953748	8934451	-1	0	1	0	0	0	0	No
SHMT1P1	chr1:43850300-43851611	p34.1	chr1:41019297-49953748	8934451	-1	0	1	0	0	0	0	No
ARTN	chr1:43933320-43937240	p34.1	chr1:41019297-49953748	8934451	-1	0	1	0	0	0	0	No
LINC02918	chr1:43937918-43940781	p34.1	chr1:41019297-49953748	8934451	-1	0	1	0	0	0	0	No
IPO13	chr1:43946950-43968022	p34.1	chr1:41019297-49953748	8934451	-1	0	1	0	0	0	0	No
DPH2	chr1:43970000-43973369	p34.1	chr1:41019297-49953748	8934451	-1	0	1	0	0	0	0	No
ATP6V0B	chr1:43974487-43978295	p34.1	chr1:41019297-49953748	8934451	-1	0	1	0	0	0	0	No
B4GALT2	chr1:43978943-43991170	p34.1	chr1:41019297-49953748	8934451	-1	0	1	0	0	0	0	No
CCDC24	chr1:43991359-43996528	p34.1	chr1:41019297-49953748	8934451	-1	0	1	0	0	0	0	No
SLC6A9	chr1:43991500-44031467	p34.1	chr1:41019297-49953748	8934451	-1	0	1	0	0	0	0	No
KRT8P47	chr1:44103306-44104703	p34.1	chr1:41019297-49953748	8934451	-1	0	1	0	0	0	0	No
RN7SL479P	chr1:44117098-44117397	p34.1	chr1:41019297-49953748	8934451	-1	0	1	0	0	0	0	No
KLF17	chr1:44118821-44135140	p34.1	chr1:41019297-49953748	8934451	-1	0	1	0	0	0	0	No
KLF18	chr1:44137821-44141631	p34.1	chr1:41019297-49953748	8934451	-1	0	1	0	0	0	0	No
OOSP1P1	chr1:44155028-44155301	p34.1	chr1:41019297-49953748	8934451	-1	0	1	0	0	0	0	No
DMAP1	chr1:44213455-44220681	p34.1	chr1:41019297-49953748	8934451	-1	0	1	0	0	0	0	No
ERI3	chr1:44221070-44355260	p34.1	chr1:41019297-49953748	8934451	-1	0	1	0	0	0	0	No
ERI3-IT1	chr1:44243408-44244273	p34.1	chr1:41019297-49953748	8934451	-1	0	1	0	0	0	0	No
RNU6-369P	chr1:44390722-44390823	p34.1	chr1:41019297-49953748	8934451	-1	0	1	0	0	0	0	No
RNF220	chr1:44405194-44651724	p34.1	chr1:41019297-49953748	8934451	-1	0	1	0	0	0	0	No
MIR5584	chr1:44545493-44545552	p34.1	chr1:41019297-49953748	8934451	-1	0	1	0	0	0	0	No
TMEM53	chr1:44635238-44674481	p34.1	chr1:41019297-49953748	8934451	-1	0	1	0	0	0	0	No
ARMH1	chr1:44674692-44725591	p34.1	chr1:41019297-49953748	8934451	-1	0	1	0	0	0	0	No
RNU5F-1	chr1:44721786-44721902	p34.1	chr1:41019297-49953748	8934451	-1	0	1	0	0	0	0	No
RNU5D-1	chr1:44731055-44731170	p34.1	chr1:41019297-49953748	8934451	-1	0	1	0	0	0	0	No
KIF2C	chr1:44739818-44767767	p34.1	chr1:41019297-49953748	8934451	-1	0	1	0	0	0	0	No
RPS8	chr1:44775251-44778779	p34.1	chr1:41019297-49953748	8934451	-1	0	1	0	0	0	0	No
SNORD55	chr1:44775864-44775943	p34.1	chr1:41019297-49953748	8934451	-1	0	1	0	0	0	0	No
SNORD46	chr1:44776490-44776593	p34.1	chr1:41019297-49953748	8934451	-1	0	1	0	0	0	0	No
SNORD38A	chr1:44777843-44777912	p34.1	chr1:41019297-49953748	8934451	-1	0	1	0	0	0	0	No
SNORD38B	chr1:44778390-44778458	p34.1	chr1:41019297-49953748	8934451	-1	0	1	0	0	0	0	No
SNORD38B	chr1:44778390-44778456	p34.1	chr1:41019297-49953748	8934451	-1	0	1	0	0	0	0	No
RPS15AP11	chr1:44780331-44780715	p34.1	chr1:41019297-49953748	8934451	-1	0	1	0	0	0	0	No
BEST4	chr1:44783585-44788170	p34.1	chr1:41019297-49953748	8934451	-1	0	1	0	0	0	0	No
PLK3	chr1:44800377-44805990	p34.1	chr1:41019297-49953748	8934451	-1	0	1	0	0	0	0	No
DYNLT4	chr1:44805893-44807351	p34.1	chr1:41019297-49953748	8934451	-1	0	1	0	0	0	0	No
BTBD19	chr1:44808523-44815585	p34.1	chr1:41019297-49953748	8934451	-1	0	1	0	0	0	0	No
PTCH2	chr1:44819844-44843253	p34.1	chr1:41019297-49953748	8934451	-1	0	1	0	0	0	0	No
RNU5E-6P	chr1:44819883-44819997	p34.1	chr1:41019297-49953748	8934451	-1	0	1	0	0	0	0	No
EIF2B3	chr1:44850522-44986722	p34.1	chr1:41019297-49953748	8934451	-1	0	1	0	0	0	0	No
RNA5SP47	chr1:44932323-44932431	p34.1	chr1:41019297-49953748	8934451	-1	0	1	0	0	0	0	No
CCNB1IP1P1	chr1:44958557-44959395	p34.1	chr1:41019297-49953748	8934451	-1	0	1	0	0	0	0	No
PPIAP35	chr1:44988234-44988725	p34.1	chr1:41019297-49953748	8934451	-1	0	1	0	0	0	0	No
MRPS17P1	chr1:44988705-44991834	p34.1	chr1:41019297-49953748	8934451	-1	0	1	0	0	0	0	No
HECTD3	chr1:45002540-45011324	p34.1	chr1:41019297-49953748	8934451	-1	0	1	0	0	0	0	No
UROD	chr1:45010950-45015575	p34.1	chr1:41019297-49953748	8934451	-1	0	1	0	0	0	0	No
ZSWIM5	chr1:45016399-45306209	p34.1	chr1:41019297-49953748	8934451	-1	0	1	0	0	0	0	No
OSTCP5	chr1:45069977-45070429	p34.1	chr1:41019297-49953748	8934451	-1	0	1	0	0	0	0	No
LINC01144	chr1:45303910-45305619	p34.1	chr1:41019297-49953748	8934451	-1	0	1	0	0	0	0	No
HPDL	chr1:45326895-45328710	p34.1	chr1:41019297-49953748	8934451	-1	0	1	0	0	0	0	No
MUTYH	chr1:45329163-45340893	p34.1	chr1:41019297-49953748	8934451	-1	0	1	0	0	0	0	Yes
TOE1	chr1:45340052-45343973	p34.1	chr1:41019297-49953748	8934451	-1	0	1	0	0	0	0	No
TESK2	chr1:45343883-45491163	p34.1	chr1:41019297-49953748	8934451	-1	0	1	0	0	0	0	No
PPIAP36	chr1:45415020-45415344	p34.1	chr1:41019297-49953748	8934451	-1	0	1	0	0	0	0	No
CCDC163	chr1:45493866-45500079	p34.1	chr1:41019297-49953748	8934451	-1	0	1	0	0	0	0	No
MMACHC	chr1:45500300-45513382	p34.1	chr1:41019297-49953748	8934451	-1	0	1	0	0	0	0	No
PRDX1	chr1:45510914-45542732	p34.1	chr1:41019297-49953748	8934451	-1	0	1	0	0	0	0	No
HMGB1P48	chr1:45530927-45532139	p34.1	chr1:41019297-49953748	8934451	-1	0	1	0	0	0	0	No
AKR1A1	chr1:45550543-45570049	p34.1	chr1:41019297-49953748	8934451	-1	0	1	0	0	0	0	No
NASP	chr1:45583846-45618904	p34.1	chr1:41019297-49953748	8934451	-1	0	1	0	0	0	0	No
CCDC17	chr1:45620044-45624057	p34.1	chr1:41019297-49953748	8934451	-1	0	1	0	0	0	0	No
GPBP1L1	chr1:45627304-45688113	p34.1	chr1:41019297-49953748	8934451	-1	0	1	0	0	0	0	No
RPS15AP10	chr1:45645816-45646197	p34.1	chr1:41019297-49953748	8934451	-1	0	1	0	0	0	0	No
RPL7AP16	chr1:45651039-45651826	p34.1	chr1:41019297-49953748	8934451	-1	0	1	0	0	0	0	No
TMEM69	chr1:45688181-45694436	p34.1	chr1:41019297-49953748	8934451	-1	0	1	0	0	0	0	No
IPP	chr1:45694324-45750653	p34.1	chr1:41019297-49953748	8934451	-1	0	1	0	0	0	0	No
RPL6P1	chr1:45781277-45781957	p34.1	chr1:41019297-49953748	8934451	-1	0	1	0	0	0	0	No
MAST2	chr1:45786987-46036122	p34.1	chr1:41019297-49953748	8934451	-1	0	1	0	0	0	0	No
TMA16P2	chr1:45846994-45847594	p34.1	chr1:41019297-49953748	8934451	-1	0	1	0	0	0	0	No
PIK3R3	chr1:46040140-46133036	p34.1	chr1:41019297-49953748	8934451	-1	0	1	0	0	0	0	No
P3R3URF-PIK3R3	chr1:46043661-46176488	p34.1	chr1:41019297-49953748	8934451	-1	0	1	0	0	0	0	No
TSPAN1	chr1:46175073-46185962	p34.1	chr1:41019297-49953748	8934451	-1	0	1	0	0	0	0	No
P3R3URF	chr1:46175486-46176488	p34.1	chr1:41019297-49953748	8934451	-1	0	1	0	0	0	0	No
POMGNT1	chr1:46188683-46220305	p34.1	chr1:41019297-49953748	8934451	-1	0	1	0	0	0	0	No
LURAP1	chr1:46203334-46221256	p34.1	chr1:41019297-49953748	8934451	-1	0	1	0	0	0	0	No
RAD54L	chr1:46246461-46278480	p34.1	chr1:41019297-49953748	8934451	-1	0	1	0	0	0	0	No
LRRC41	chr1:46261196-46303616	p33	chr1:41019297-49953748	8934451	-1	0	1	0	0	0	0	No
UQCRH	chr1:46303698-46316776	p33	chr1:41019297-49953748	8934451	-1	0	1	0	0	0	0	No
NSUN4	chr1:46340789-46365152	p33	chr1:41019297-49953748	8934451	-1	0	1	0	0	0	0	No
FAAH	chr1:46394317-46413848	p33	chr1:41019297-49953748	8934451	-1	0	1	0	0	0	0	No
FAAHP1	chr1:46432129-46445321	p33	chr1:41019297-49953748	8934451	-1	0	1	0	0	0	0	No
LINC01398	chr1:46446600-46451317	p33	chr1:41019297-49953748	8934451	-1	0	1	0	0	0	0	No
DMBX1	chr1:46489836-46516216	p33	chr1:41019297-49953748	8934451	-1	0	1	0	0	0	0	No
TMEM275	chr1:46532166-46543969	p33	chr1:41019297-49953748	8934451	-1	0	1	0	0	0	0	No
MKNK1-AS1	chr1:46538611-46570255	p33	chr1:41019297-49953748	8934451	-1	0	1	0	0	0	0	No
KNCN	chr1:46545641-46551647	p33	chr1:41019297-49953748	8934451	-1	0	1	0	0	0	0	No
MKNK1	chr1:46557407-46616843	p33	chr1:41019297-49953748	8934451	-1	0	1	0	0	0	0	No
MOB3C	chr1:46607719-46616811	p33	chr1:41019297-49953748	8934451	-1	0	1	0	0	0	0	No
ATPAF1	chr1:46632737-46673867	p33	chr1:41019297-49953748	8934451	-1	0	1	0	0	0	0	No
NENFP1	chr1:46665910-46666375	p33	chr1:41019297-49953748	8934451	-1	0	1	0	0	0	0	No
TEX38	chr1:46668855-46673594	p33	chr1:41019297-49953748	8934451	-1	0	1	0	0	0	0	No
EFCAB14-AS1	chr1:46674036-46692098	p33	chr1:41019297-49953748	8934451	-1	0	1	0	0	0	0	No
EFCAB14	chr1:46674659-46719146	p33	chr1:41019297-49953748	8934451	-1	0	1	0	0	0	0	No
CYP4B1	chr1:46757838-46819413	p33	chr1:41019297-49953748	8934451	-1	0	1	0	0	0	0	No
CYP4Z2P	chr1:46843095-46900437	p33	chr1:41019297-49953748	8934451	-1	0	1	0	0	0	0	No
CYP4Z2P	chr1:46843178-46900434	p33	chr1:41019297-49953748	8934451	-1	0	1	0	0	0	0	No
TUBAP8	chr1:46891639-46892830	p33	chr1:41019297-49953748	8934451	-1	0	1	0	0	0	0	No
CYP4A11	chr1:46929177-46941484	p33	chr1:41019297-49953748	8934451	-1	0	1	0	0	0	0	No
CYP4A26P	chr1:46967679-46967874	p33	chr1:41019297-49953748	8934451	-1	0	1	0	0	0	0	No
CYP4A43P	chr1:46994382-46994502	p33	chr1:41019297-49953748	8934451	-1	0	1	0	0	0	0	No
CYP4A27P	chr1:47000898-47001087	p33	chr1:41019297-49953748	8934451	-1	0	1	0	0	0	0	No
CYP4A44P	chr1:47002995-47003148	p33	chr1:41019297-49953748	8934451	-1	0	1	0	0	0	0	No
CYP4X1	chr1:47023669-47050751	p33	chr1:41019297-49953748	8934451	-1	0	1	0	0	0	0	No
CYP4Z1	chr1:47067231-47118318	p33	chr1:41019297-49953748	8934451	-1	0	1	0	0	0	0	No
TUBAP9	chr1:47074778-47075979	p33	chr1:41019297-49953748	8934451	-1	0	1	0	0	0	0	No
CYP4A22-AS1	chr1:47096653-47179271	p33	chr1:41019297-49953748	8934451	-1	0	1	0	0	0	0	No
CYP4A22	chr1:47137435-47149727	p33	chr1:41019297-49953748	8934451	-1	0	1	0	0	0	0	No
MTND1P34	chr1:47164510-47165920	p33	chr1:41019297-49953748	8934451	-1	0	1	0	0	0	0	No
LINC00853	chr1:47179250-47180339	p33	chr1:41019297-49953748	8934451	-1	0	1	0	0	0	0	No
PDZK1IP1	chr1:47183582-47191044	p33	chr1:41019297-49953748	8934451	-1	0	1	0	0	0	0	No
TAL1	chr1:47216290-47232225	p33	chr1:41019297-49953748	8934451	-1	0	1	0	0	0	0	Yes
STIL	chr1:47250139-47314892	p33	chr1:41019297-49953748	8934451	-1	0	1	0	0	0	0	Yes
CMPK1	chr1:47333790-47394866	p33	chr1:41019297-49953748	8934451	-1	0	1	0	0	0	0	No
LINC01389	chr1:47380928-47408477	p33	chr1:41019297-49953748	8934451	-1	0	1	0	0	0	0	No
FOXE3	chr1:47416285-47418052	p33	chr1:41019297-49953748	8934451	-1	0	1	0	0	0	0	No
FOXD2-AS1	chr1:47432133-47434641	p33	chr1:41019297-49953748	8934451	-1	0	1	0	0	0	0	No
FOXD2	chr1:47438044-47440691	p33	chr1:41019297-49953748	8934451	-1	0	1	0	0	0	0	No
RPL21P24	chr1:47497894-47498341	p33	chr1:41019297-49953748	8934451	-1	0	1	0	0	0	0	No
ATP6V0E1P4	chr1:47550196-47550753	p33	chr1:41019297-49953748	8934451	-1	0	1	0	0	0	0	No
LINC01738	chr1:47688463-47704029	p33	chr1:41019297-49953748	8934451	-1	0	1	0	0	0	0	No
TRABD2B	chr1:47760528-47997385	p33	chr1:41019297-49953748	8934451	-1	0	1	0	0	0	0	No
LINC02794	chr1:48050659-48091736	p33	chr1:41019297-49953748	8934451	-1	0	1	0	0	0	0	No
CYP46A4P	chr1:48089368-48089634	p33	chr1:41019297-49953748	8934451	-1	0	1	0	0	0	0	No
SKINT1L	chr1:48161799-48179230	p33	chr1:41019297-49953748	8934451	-1	0	1	0	0	0	0	No
SLC5A9	chr1:48222685-48248644	p33	chr1:41019297-49953748	8934451	-1	0	1	0	0	0	0	No
SPATA6	chr1:48295373-48472208	p33	chr1:41019297-49953748	8934451	-1	0	1	0	0	0	0	No
PPP1R8P1	chr1:48325080-48326123	p33	chr1:41019297-49953748	8934451	-1	0	1	0	0	0	0	No
RNU6-723P	chr1:48344209-48344315	p33	chr1:41019297-49953748	8934451	-1	0	1	0	0	0	0	No
RNU4-61P	chr1:48447936-48448042	p33	chr1:41019297-49953748	8934451	-1	0	1	0	0	0	0	No
AGBL4	chr1:48532854-50023954	p33	chr1:41019297-49953748	8934451	-1	0	1	0	0	0	0	No
AGBL4	chr1:48532854-50023954	p33	chr1:50018656-50584731	566075	-1	0	1	0	1	0	0	No
BEND5	chr1:48727519-48776969	p33	chr1:41019297-49953748	8934451	-1	0	1	0	0	0	0	No
AGBL4-AS1	chr1:49257411-49269285	p33	chr1:41019297-49953748	8934451	-1	0	1	0	0	0	0	No
AGBL4-IT1	chr1:49374201-49472085	p33	chr1:41019297-49953748	8934451	-1	0	1	0	0	0	0	No
ZNF859P	chr1:49841821-49846400	p33	chr1:41019297-49953748	8934451	-1	0	1	0	0	0	0	No
ELAVL4	chr1:50024029-50203772	p33	chr1:50018656-50584731	566075	-1	0	1	0	1	0	0	No
ELAVL4-AS1	chr1:50174306-50175868	p33	chr1:50018656-50584731	566075	-1	0	1	0	1	0	0	No
LINC02808	chr1:50229662-50321192	p32.3	chr1:50018656-50584731	566075	-1	0	1	0	1	0	0	No
HMGB1P45	chr1:50398825-50399773	p32.3	chr1:50018656-50584731	566075	-1	0	1	0	1	0	0	No
FCF1P6	chr1:50405430-50406024	p32.3	chr1:50018656-50584731	566075	-1	0	1	0	1	0	0	No
DMRTA2	chr1:50417550-50423443	p32.3	chr1:50018656-50584731	566075	-1	0	1	0	1	0	0	No
FAF1	chr1:50437028-50960267	p32.3	chr1:50018656-50584731	566075	-1	0	1	0	1	0	0	No
FAF1	chr1:50437028-50960267	p32.3	chr1:50607440-50738882	131442	-1	0	1	0	1	0	-2	No
FAF1	chr1:50437028-50960267	p32.3	chr1:50903212-50971928	68716	-1	0	-2	0	-2	-2	-2	No
FAF1-AS1	chr1:50461469-50471150	p32.3	chr1:50018656-50584731	566075	-1	0	1	0	1	0	0	No
RNU6-1026P	chr1:50582404-50582511	p32.3	chr1:50018656-50584731	566075	-1	0	1	0	1	0	0	No
CDKN2C	chr1:50960745-50974634	p32.3	chr1:50903212-50971928	68716	-1	0	-2	0	-2	-2	-2	Yes
LINC01562	chr1:51195095-51235096	p32.3	chr1:51173701-72843955	21670254	-1	0	0	0	0	0	0	No
RNF11	chr1:51236273-51273447	p32.3	chr1:51173701-72843955	21670254	-1	0	0	0	0	0	0	No
TTC39A	chr1:51287258-51345116	p32.3	chr1:51173701-72843955	21670254	-1	0	0	0	0	0	0	No
TTC39A-AS1	chr1:51329654-51335324	p32.3	chr1:51173701-72843955	21670254	-1	0	0	0	0	0	0	No
EPS15	chr1:51354263-51519328	p32.3	chr1:51173701-72843955	21670254	-1	0	0	0	0	0	0	Yes
RNU6-877P	chr1:51382308-51382414	p32.3	chr1:51173701-72843955	21670254	-1	0	0	0	0	0	0	No
EPS15-AS1	chr1:51518288-51561651	p32.3	chr1:51173701-72843955	21670254	-1	0	0	0	0	0	0	No
RNU6-1281P	chr1:51538625-51538729	p32.3	chr1:51173701-72843955	21670254	-1	0	0	0	0	0	0	No
CALR4P	chr1:51561866-51594897	p32.3	chr1:51173701-72843955	21670254	-1	0	0	0	0	0	0	No
OSBPL9	chr1:51577179-51798427	p32.3	chr1:51173701-72843955	21670254	-1	0	0	0	0	0	0	No
GAPDHP51	chr1:51707138-51708137	p32.3	chr1:51173701-72843955	21670254	-1	0	0	0	0	0	0	No
SLC25A6P3	chr1:51709062-51709940	p32.3	chr1:51173701-72843955	21670254	-1	0	0	0	0	0	0	No
NRDC	chr1:51789191-51878805	p32.3	chr1:51173701-72843955	21670254	-1	0	0	0	0	0	0	No
MIR761	chr1:51836344-51836402	p32.3	chr1:51173701-72843955	21670254	-1	0	0	0	0	0	0	No
TSEN15P2	chr1:51859778-51860135	p32.3	chr1:51173701-72843955	21670254	-1	0	0	0	0	0	0	No
RAB3B	chr1:51907956-51990700	p32.3	chr1:51173701-72843955	21670254	-1	0	0	0	0	0	0	No
RNA5SP48	chr1:51973410-51973535	p32.3	chr1:51173701-72843955	21670254	-1	0	0	0	0	0	0	No
RN7SL290P	chr1:51995740-51996039	p32.3	chr1:51173701-72843955	21670254	-1	0	0	0	0	0	0	No
TXNDC12	chr1:52020131-52055191	p32.3	chr1:51173701-72843955	21670254	-1	0	0	0	0	0	0	No
KTI12	chr1:52032103-52033810	p32.3	chr1:51173701-72843955	21670254	-1	0	0	0	0	0	0	No
TXNDC12-AS1	chr1:52050918-52052683	p32.3	chr1:51173701-72843955	21670254	-1	0	0	0	0	0	0	No
BTF3L4	chr1:52056199-52090716	p32.3	chr1:51173701-72843955	21670254	-1	0	0	0	0	0	0	No
ZFYVE9	chr1:52142089-52348671	p32.3	chr1:51173701-72843955	21670254	-1	0	0	0	0	0	0	No
RN7SL788P	chr1:52150104-52150419	p32.3	chr1:51173701-72843955	21670254	-1	0	0	0	0	0	0	No
PDCL3P6	chr1:52179848-52180553	p32.3	chr1:51173701-72843955	21670254	-1	0	0	0	0	0	0	No
DNAJC19P7	chr1:52252062-52252773	p32.3	chr1:51173701-72843955	21670254	-1	0	0	0	0	0	0	No
ANAPC10P1	chr1:52253621-52254176	p32.3	chr1:51173701-72843955	21670254	-1	0	0	0	0	0	0	No
CC2D1B	chr1:52345723-52366205	p32.3	chr1:51173701-72843955	21670254	-1	0	0	0	0	0	0	No
PLA2G12AP1	chr1:52368677-52369244	p32.3	chr1:51173701-72843955	21670254	-1	0	0	0	0	0	0	No
ORC1	chr1:52372829-52404423	p32.3	chr1:51173701-72843955	21670254	-1	0	0	0	0	0	0	No
PRPF38A	chr1:52404602-52420836	p32.3	chr1:51173701-72843955	21670254	-1	0	0	0	0	0	0	No
TUT4	chr1:52408282-52553487	p32.3	chr1:51173701-72843955	21670254	-1	0	0	0	0	0	0	No
EEF1GP7	chr1:52573114-52573816	p32.3	chr1:51173701-72843955	21670254	-1	0	0	0	0	0	0	No
GPX7	chr1:52602371-52609051	p32.3	chr1:51173701-72843955	21670254	-1	0	0	0	0	0	0	No
SHISAL2A	chr1:52633168-52669683	p32.3	chr1:51173701-72843955	21670254	-1	0	0	0	0	0	0	No
COA7	chr1:52684449-52698347	p32.3	chr1:51173701-72843955	21670254	-1	0	0	0	0	0	0	No
NDUFS5P3	chr1:52709122-52709442	p32.3	chr1:51173701-72843955	21670254	-1	0	0	0	0	0	0	No
RN7SL62P	chr1:52714399-52714695	p32.3	chr1:51173701-72843955	21670254	-1	0	0	0	0	0	0	No
ZYG11B	chr1:52726453-52827336	p32.3	chr1:51173701-72843955	21670254	-1	0	0	0	0	0	0	No
RNU2-30P	chr1:52754322-52754462	p32.3	chr1:51173701-72843955	21670254	-1	0	0	0	0	0	0	No
RPS13P2	chr1:52772194-52772648	p32.3	chr1:51173701-72843955	21670254	-1	0	0	0	0	0	0	No
RNU6-969P	chr1:52805108-52805212	p32.3	chr1:51173701-72843955	21670254	-1	0	0	0	0	0	0	No
ZYG11A	chr1:52842511-52894998	p32.3	chr1:51173701-72843955	21670254	-1	0	0	0	0	0	0	No
ECHDC2	chr1:52895910-52927212	p32.3	chr1:51173701-72843955	21670254	-1	0	0	0	0	0	0	No
SCP2	chr1:52927276-53051698	p32.3	chr1:51173701-72843955	21670254	-1	0	0	0	0	0	0	No
H3P2	chr1:52943536-52943930	p32.3	chr1:51173701-72843955	21670254	-1	0	0	0	0	0	0	No
RRAS2P1	chr1:52993201-52993702	p32.3	chr1:51173701-72843955	21670254	-1	0	0	0	0	0	0	No
TUBBP10	chr1:52994726-52996026	p32.3	chr1:51173701-72843955	21670254	-1	0	0	0	0	0	0	No
PODN	chr1:53062052-53085501	p32.3	chr1:51173701-72843955	21670254	-1	0	0	0	0	0	0	No
HIGD1AP11	chr1:53073110-53073389	p32.3	chr1:51173701-72843955	21670254	-1	0	0	0	0	0	0	No
SLC1A7	chr1:53087179-53142638	p32.3	chr1:51173701-72843955	21670254	-1	0	0	0	0	0	0	No
CPT2	chr1:53196792-53214197	p32.3	chr1:51173701-72843955	21670254	-1	0	0	0	0	0	0	No
CZIB	chr1:53214099-53220634	p32.3	chr1:51173701-72843955	21670254	-1	0	0	0	0	0	0	No
CZIB-DT	chr1:53220663-53224253	p32.3	chr1:51173701-72843955	21670254	-1	0	0	0	0	0	0	No
MAGOH	chr1:53226900-53238518	p32.3	chr1:51173701-72843955	21670254	-1	0	0	0	0	0	0	No
MAGOH-DT	chr1:53238550-53246482	p32.3	chr1:51173701-72843955	21670254	-1	0	0	0	0	0	0	No
LRP8	chr1:53242364-53328469	p32.3	chr1:51173701-72843955	21670254	-1	0	0	0	0	0	0	No
LRP8-DT	chr1:53328233-53336509	p32.3	chr1:51173701-72843955	21670254	-1	0	0	0	0	0	0	No
LINC02812	chr1:53366656-53368245	p32.3	chr1:51173701-72843955	21670254	-1	0	0	0	0	0	0	No
SLC25A3P1	chr1:53413149-53440020	p32.3	chr1:51173701-72843955	21670254	-1	0	0	0	0	0	0	No
DMRTB1	chr1:53459399-53467488	p32.3	chr1:51173701-72843955	21670254	-1	0	0	0	0	0	0	No
GLIS1	chr1:53506237-53739164	p32.3	chr1:51173701-72843955	21670254	-1	0	0	0	0	0	0	No
RNU7-95P	chr1:53688749-53688812	p32.3	chr1:51173701-72843955	21670254	-1	0	0	0	0	0	0	No
NDC1	chr1:53765478-53838463	p32.3	chr1:51173701-72843955	21670254	-1	0	0	0	0	0	0	No
YIPF1	chr1:53851719-53889798	p32.3	chr1:51173701-72843955	21670254	-1	0	0	0	0	0	0	No
DIO1	chr1:53891239-53911086	p32.3	chr1:51173701-72843955	21670254	-1	0	0	0	0	0	0	No
HSPB11	chr1:53916574-53945699	p32.3	chr1:51173701-72843955	21670254	-1	0	0	0	0	0	0	No
LRRC42	chr1:53946085-53968168	p32.3	chr1:51173701-72843955	21670254	-1	0	0	0	0	0	0	No
HNRNPA3P12	chr1:53974969-53976031	p32.3	chr1:51173701-72843955	21670254	-1	0	0	0	0	0	0	No
LDLRAD1	chr1:54007298-54018186	p32.3	chr1:51173701-72843955	21670254	-1	0	0	0	0	0	0	No
TMEM59	chr1:54026681-54053504	p32.3	chr1:51173701-72843955	21670254	-1	0	0	0	0	0	0	No
TCEANC2	chr1:54053584-54112519	p32.3	chr1:51173701-72843955	21670254	-1	0	0	0	0	0	0	No
MIR4781	chr1:54054079-54054154	p32.3	chr1:51173701-72843955	21670254	-1	0	0	0	0	0	0	No
CDCP2	chr1:54132687-54153770	p32.3	chr1:51173701-72843955	21670254	-1	0	0	0	0	0	0	No
CYB5RL	chr1:54169651-54200036	p32.3	chr1:51173701-72843955	21670254	-1	0	0	0	0	0	0	No
MRPL37	chr1:54184041-54225464	p32.3	chr1:51173701-72843955	21670254	-1	0	0	0	0	0	0	No
SSBP3	chr1:54225433-54413479	p32.3	chr1:51173701-72843955	21670254	-1	0	0	0	0	0	0	No
SSBP3-AS1	chr1:54236440-54239063	p32.3	chr1:51173701-72843955	21670254	-1	0	0	0	0	0	0	No
LINC02784	chr1:54516412-54517259	p32.3	chr1:51173701-72843955	21670254	-1	0	0	0	0	0	0	No
HNRNPA1P63	chr1:54536796-54537758	p32.3	chr1:51173701-72843955	21670254	-1	0	0	0	0	0	0	No
ACOT11	chr1:54542257-54639192	p32.3	chr1:51173701-72843955	21670254	-1	0	0	0	0	0	0	No
FAM151A	chr1:54609181-54623556	p32.3	chr1:51173701-72843955	21670254	-1	0	0	0	0	0	0	No
MROH7	chr1:54641754-54710266	p32.3	chr1:51173701-72843955	21670254	-1	0	0	0	0	0	0	No
MROH7-TTC4	chr1:54641786-54742308	p32.3	chr1:51173701-72843955	21670254	-1	0	0	0	0	0	0	No
TTC4	chr1:54715861-54742657	p32.3	chr1:51173701-72843955	21670254	-1	0	0	0	0	0	0	No
PARS2	chr1:54756898-54764523	p32.3	chr1:51173701-72843955	21670254	-1	0	0	0	0	0	0	No
TTC22	chr1:54779712-54801323	p32.3	chr1:51173701-72843955	21670254	-1	0	0	0	0	0	0	No
LEXM	chr1:54806063-54842252	p32.3	chr1:51173701-72843955	21670254	-1	0	0	0	0	0	0	No
DHCR24	chr1:54849627-54887195	p32.3	chr1:51173701-72843955	21670254	-1	0	0	0	0	0	0	No
DHCR24-DT	chr1:54887563-54888850	p32.3	chr1:51173701-72843955	21670254	-1	0	0	0	0	0	0	No
TMEM61	chr1:54980628-54992288	p32.3	chr1:51173701-72843955	21670254	-1	0	0	0	0	0	0	No
BSND	chr1:54998933-55017172	p32.3	chr1:51173701-72843955	21670254	-1	0	0	0	0	0	0	No
PCSK9	chr1:55039447-55064852	p32.3	chr1:51173701-72843955	21670254	-1	0	0	0	0	0	0	No
USP24	chr1:55066359-55215378	p32.3	chr1:51173701-72843955	21670254	-1	0	0	0	0	0	0	No
MIR4422HG	chr1:55217645-55324691	p32.3	chr1:51173701-72843955	21670254	-1	0	0	0	0	0	0	No
GYG1P3	chr1:55222379-55223372	p32.3	chr1:51173701-72843955	21670254	-1	0	0	0	0	0	0	No
MIR4422	chr1:55225641-55225723	p32.3	chr1:51173701-72843955	21670254	-1	0	0	0	0	0	0	No
GOT2P1	chr1:55367466-55368774	p32.3	chr1:51173701-72843955	21670254	-1	0	0	0	0	0	0	No
MTCO2P34	chr1:55372710-55373316	p32.3	chr1:51173701-72843955	21670254	-1	0	0	0	0	0	0	No
RN7SKP291	chr1:55376526-55376852	p32.3	chr1:51173701-72843955	21670254	-1	0	0	0	0	0	0	No
RNU6-830P	chr1:55398514-55398620	p32.3	chr1:51173701-72843955	21670254	-1	0	0	0	0	0	0	No
LINC01755	chr1:55868254-55950119	p32.2	chr1:51173701-72843955	21670254	-1	0	0	0	0	0	0	No
LINC01753	chr1:55915603-55944980	p32.2	chr1:51173701-72843955	21670254	-1	0	0	0	0	0	0	No
PIGQP1	chr1:55938714-55939280	p32.2	chr1:51173701-72843955	21670254	-1	0	0	0	0	0	0	No
RPSAP20	chr1:56207567-56208456	p32.2	chr1:51173701-72843955	21670254	-1	0	0	0	0	0	0	No
LINC01767	chr1:56414918-56417137	p32.2	chr1:51173701-72843955	21670254	-1	0	0	0	0	0	0	No
PLPP3	chr1:56494761-56645301	p32.2	chr1:51173701-72843955	21670254	-1	0	0	0	0	0	0	No
RPL21P23	chr1:56538452-56538911	p32.2	chr1:51173701-72843955	21670254	-1	0	0	0	0	0	0	No
RPL23AP85	chr1:56585612-56586242	p32.2	chr1:51173701-72843955	21670254	-1	0	0	0	0	0	0	No
PRKAA2	chr1:56645314-56715335	p32.2	chr1:51173701-72843955	21670254	-1	0	0	0	0	0	0	No
FYB2	chr1:56718789-56819696	p32.2	chr1:51173701-72843955	21670254	-1	0	0	0	0	0	0	No
C8A	chr1:56854768-56918223	p32.2	chr1:51173701-72843955	21670254	-1	0	0	0	0	0	0	No
C8B	chr1:56929207-56974383	p32.2	chr1:51173701-72843955	21670254	-1	0	0	0	0	0	0	No
DAB1	chr1:56994778-58546734	p32.1	chr1:51173701-72843955	21670254	-1	0	0	0	0	0	0	No
RPS20P5	chr1:57605847-57606206	p32.2	chr1:51173701-72843955	21670254	-1	0	0	0	0	0	0	No
DAB1-AS1	chr1:57860532-57880905	p32.2	chr1:51173701-72843955	21670254	-1	0	0	0	0	0	0	No
HNRNPA1P6	chr1:58048175-58049291	p32.2	chr1:51173701-72843955	21670254	-1	0	0	0	0	0	0	No
RPS26P15	chr1:58056133-58056480	p32.2	chr1:51173701-72843955	21670254	-1	0	0	0	0	0	0	No
OMA1	chr1:58415384-58546802	p32.1	chr1:51173701-72843955	21670254	-1	0	0	0	0	0	0	No
RN7SL713P	chr1:58565631-58565932	p32.1	chr1:51173701-72843955	21670254	-1	0	0	0	0	0	0	No
TACSTD2	chr1:58575433-58577252	p32.1	chr1:51173701-72843955	21670254	-1	0	0	0	0	0	0	No
MYSM1	chr1:58643440-58700090	p32.1	chr1:51173701-72843955	21670254	-1	0	0	0	0	0	0	No
JUN	chr1:58776845-58784048	p32.1	chr1:51173701-72843955	21670254	-1	0	0	0	0	0	0	Yes
LINC01135	chr1:58784384-58901109	p32.1	chr1:51173701-72843955	21670254	-1	0	0	0	0	0	0	No
LINC02777	chr1:58882868-58931897	p32.1	chr1:51173701-72843955	21670254	-1	0	0	0	0	0	0	No
LINC01358	chr1:58933643-59240555	p32.1	chr1:51173701-72843955	21670254	-1	0	0	0	0	0	0	No
PHB1P3	chr1:58999676-59000494	p32.1	chr1:51173701-72843955	21670254	-1	0	0	0	0	0	0	No
FGGY-DT	chr1:59131932-59296491	p32.1	chr1:51173701-72843955	21670254	-1	0	0	0	0	0	0	No
FGGY	chr1:59296638-59810647	p32.1	chr1:51173701-72843955	21670254	-1	0	0	0	0	0	0	No
MIR4711	chr1:59733227-59733296	p32.1	chr1:51173701-72843955	21670254	-1	0	0	0	0	0	0	No
HOOK1	chr1:59814786-59876322	p32.1	chr1:51173701-72843955	21670254	-1	0	0	0	0	0	0	No
CYP2J2	chr1:59893308-59926773	p32.1	chr1:51173701-72843955	21670254	-1	0	0	0	0	0	0	No
RN7SL475P	chr1:59974757-59975054	p32.1	chr1:51173701-72843955	21670254	-1	0	0	0	0	0	0	No
C1orf87	chr1:59987269-60073770	p32.1	chr1:51173701-72843955	21670254	-1	0	0	0	0	0	0	No
PGBD4P8	chr1:60097415-60097976	p32.1	chr1:51173701-72843955	21670254	-1	0	0	0	0	0	0	No
LINC02778	chr1:60114875-60149784	p32.1	chr1:51173701-72843955	21670254	-1	0	0	0	0	0	0	No
LINC01748	chr1:60515716-60640507	p32.1	chr1:51173701-72843955	21670254	-1	0	0	0	0	0	0	No
NFIA	chr1:60865259-61462788	p31.3	chr1:51173701-72843955	21670254	-1	0	0	0	0	0	0	No
NFIA-AS2	chr1:60912675-61056885	p31.3	chr1:51173701-72843955	21670254	-1	0	0	0	0	0	0	No
NFIA-AS1	chr1:61248945-61253510	p31.3	chr1:51173701-72843955	21670254	-1	0	0	0	0	0	0	No
TM2D1	chr1:61681046-61725423	p31.3	chr1:51173701-72843955	21670254	-1	0	0	0	0	0	0	No
PATJ-DT	chr1:61741998-61742424	p31.3	chr1:51173701-72843955	21670254	-1	0	0	0	0	0	0	No
PATJ	chr1:61742477-62178675	p31.3	chr1:51173701-72843955	21670254	-1	0	0	0	0	0	0	No
RNU6-414P	chr1:61816419-61816522	p31.3	chr1:51173701-72843955	21670254	-1	0	0	0	0	0	0	No
RNU6-1177P	chr1:61852499-61852602	p31.3	chr1:51173701-72843955	21670254	-1	0	0	0	0	0	0	No
LAMTOR5P1	chr1:62038842-62039111	p31.3	chr1:51173701-72843955	21670254	-1	0	0	0	0	0	0	No
RN7SL180P	chr1:62072448-62072741	p31.3	chr1:51173701-72843955	21670254	-1	0	0	0	0	0	0	No
MIR3116-1	chr1:62078786-62078859	p31.3	chr1:51173701-72843955	21670254	-1	0	0	0	0	0	0	No
MIR3116-2	chr1:62078789-62078856	p31.3	chr1:51173701-72843955	21670254	-1	0	0	0	0	0	0	No
PIGPP2	chr1:62189131-62189953	p31.3	chr1:51173701-72843955	21670254	-1	0	0	0	0	0	0	No
RPS15AP7	chr1:62190522-62190926	p31.3	chr1:51173701-72843955	21670254	-1	0	0	0	0	0	0	No
L1TD1	chr1:62194849-62212328	p31.3	chr1:51173701-72843955	21670254	-1	0	0	0	0	0	0	No
KANK4	chr1:62236165-62319434	p31.3	chr1:51173701-72843955	21670254	-1	0	0	0	0	0	0	No
RNU6-371P	chr1:62298149-62298256	p31.3	chr1:51173701-72843955	21670254	-1	0	0	0	0	0	0	No
USP1	chr1:62436297-62451804	p31.3	chr1:51173701-72843955	21670254	-1	0	0	0	0	0	0	No
DOCK7	chr1:62454298-62688386	p31.3	chr1:51173701-72843955	21670254	-1	0	0	0	0	0	0	No
ANGPTL3	chr1:62597520-62606313	p31.3	chr1:51173701-72843955	21670254	-1	0	0	0	0	0	0	No
DOCK7-DT	chr1:62688482-62710694	p31.3	chr1:51173701-72843955	21670254	-1	0	0	0	0	0	0	No
ATG4C	chr1:62784132-62865516	p31.3	chr1:51173701-72843955	21670254	-1	0	0	0	0	0	0	No
LINC01739	chr1:62975751-63022504	p31.3	chr1:51173701-72843955	21670254	-1	0	0	0	0	0	0	No
LINC00466	chr1:63159083-63317274	p31.3	chr1:51173701-72843955	21670254	-1	0	0	0	0	0	0	No
RNA5SP49	chr1:63186336-63186450	p31.3	chr1:51173701-72843955	21670254	-1	0	0	0	0	0	0	No
RPSAP65	chr1:63262113-63262707	p31.3	chr1:51173701-72843955	21670254	-1	0	0	0	0	0	0	No
FOXD3-AS1	chr1:63320878-63324441	p31.3	chr1:51173701-72843955	21670254	-1	0	0	0	0	0	0	No
FOXD3	chr1:63322567-63325128	p31.3	chr1:51173701-72843955	21670254	-1	0	0	0	0	0	0	No
MIR6068	chr1:63326925-63326984	p31.3	chr1:51173701-72843955	21670254	-1	0	0	0	0	0	0	No
ALG6	chr1:63367575-63438553	p31.3	chr1:51173701-72843955	21670254	-1	0	0	0	0	0	0	No
ITGB3BP	chr1:63440770-63593721	p31.3	chr1:51173701-72843955	21670254	-1	0	0	0	0	0	0	No
EFCAB7	chr1:63523372-63572693	p31.3	chr1:51173701-72843955	21670254	-1	0	0	0	0	0	0	No
RN7SL488P	chr1:63529613-63529898	p31.3	chr1:51173701-72843955	21670254	-1	0	0	0	0	0	0	No
RNU7-123P	chr1:63536711-63536770	p31.3	chr1:51173701-72843955	21670254	-1	0	0	0	0	0	0	No
DLEU2L	chr1:63547082-63550636	p31.3	chr1:51173701-72843955	21670254	-1	0	0	0	0	0	0	No
PGM1	chr1:63593411-63660245	p31.3	chr1:51173701-72843955	21670254	-1	0	0	0	0	0	0	No
RN7SL130P	chr1:63655743-63656047	p31.3	chr1:51173701-72843955	21670254	-1	0	0	0	0	0	0	No
ROR1	chr1:63774017-64181498	p31.3	chr1:51173701-72843955	21670254	-1	0	0	0	0	0	0	No
CFL1P3	chr1:63843196-63843685	p31.3	chr1:51173701-72843955	21670254	-1	0	0	0	0	0	0	No
RNU6-809P	chr1:64028894-64029000	p31.3	chr1:51173701-72843955	21670254	-1	0	0	0	0	0	0	No
ROR1-AS1	chr1:64094379-64171342	p31.3	chr1:51173701-72843955	21670254	-1	0	0	0	0	0	0	No
UBE2U	chr1:64203623-64267368	p31.3	chr1:51173701-72843955	21670254	-1	0	0	0	0	0	0	No
RNU7-62P	chr1:64384398-64384459	p31.3	chr1:51173701-72843955	21670254	-1	0	0	0	0	0	0	No
CACHD1	chr1:64470129-64693058	p31.3	chr1:51173701-72843955	21670254	-1	0	0	0	0	0	0	No
MIR4794	chr1:64579847-64579923	p31.3	chr1:51173701-72843955	21670254	-1	0	0	0	0	0	0	No
RAVER2	chr1:64745075-64833232	p31.3	chr1:51173701-72843955	21670254	-1	0	0	0	0	0	0	No
JAK1	chr1:64833223-65067754	p31.3	chr1:51173701-72843955	21670254	-1	0	0	0	0	0	0	Yes
LINC01359	chr1:64972225-65002489	p31.3	chr1:51173701-72843955	21670254	-1	0	0	0	0	0	0	No
SLC2A3P2	chr1:64984608-64986087	p31.3	chr1:51173701-72843955	21670254	-1	0	0	0	0	0	0	No
RNU6-1176P	chr1:65022968-65023074	p31.3	chr1:51173701-72843955	21670254	-1	0	0	0	0	0	0	No
MIR3671	chr1:65057755-65057842	p31.3	chr1:51173701-72843955	21670254	-1	0	0	0	0	0	0	No
MIR101-1	chr1:65058434-65058508	p31.3	chr1:51173701-72843955	21670254	-1	0	0	0	0	0	0	No
MRPS21P1	chr1:65092392-65092614	p31.3	chr1:51173701-72843955	21670254	-1	0	0	0	0	0	0	No
AK4	chr1:65147549-65232145	p31.3	chr1:51173701-72843955	21670254	-1	0	0	0	0	0	0	No
RPS29P7	chr1:65154480-65154650	p31.3	chr1:51173701-72843955	21670254	-1	0	0	0	0	0	0	No
DNAJC6	chr1:65248219-65415871	p31.3	chr1:51173701-72843955	21670254	-1	0	0	0	0	0	0	No
COX6CP13	chr1:65298755-65298980	p31.3	chr1:51173701-72843955	21670254	-1	0	0	0	0	0	0	No
RNU2-15P	chr1:65415816-65416006	p31.3	chr1:51173701-72843955	21670254	-1	0	0	0	0	0	0	No
LEPROT	chr1:65420587-65436007	p31.3	chr1:51173701-72843955	21670254	-1	0	0	0	0	0	0	No
LEPR	chr1:65420652-65641559	p31.3	chr1:51173701-72843955	21670254	-1	0	0	0	0	0	0	No
RN7SL854P	chr1:65761058-65761352	p31.3	chr1:51173701-72843955	21670254	-1	0	0	0	0	0	0	No
PDE4B	chr1:65792514-66374579	p31.3	chr1:51173701-72843955	21670254	-1	0	0	0	0	0	0	No
PDE4B-AS1	chr1:66042500-66050718	p31.3	chr1:51173701-72843955	21670254	-1	0	0	0	0	0	0	No
RNU4-88P	chr1:66094461-66094546	p31.3	chr1:51173701-72843955	21670254	-1	0	0	0	0	0	0	No
SGIP1	chr1:66533267-66751139	p31.3	chr1:51173701-72843955	21670254	-1	0	0	0	0	0	0	No
MIR3117	chr1:66628440-66628517	p31.3	chr1:51173701-72843955	21670254	-1	0	0	0	0	0	0	No
DYNLT5	chr1:66752459-66779047	p31.3	chr1:51173701-72843955	21670254	-1	0	0	0	0	0	0	No
INSL5	chr1:66797740-66801276	p31.3	chr1:51173701-72843955	21670254	-1	0	0	0	0	0	0	No
DNAI4	chr1:66812885-66924856	p31.3	chr1:51173701-72843955	21670254	-1	0	0	0	0	0	0	No
MIER1	chr1:66924895-66988619	p31.3	chr1:51173701-72843955	21670254	-1	0	0	0	0	0	0	No
SLC35D1	chr1:66999350-67054148	p31.3	chr1:51173701-72843955	21670254	-1	0	0	0	0	0	0	No
C1orf141	chr1:67092165-67231853	p31.3	chr1:51173701-72843955	21670254	-1	0	0	0	0	0	0	No
IL23R	chr1:67138907-67259979	p31.3	chr1:51173701-72843955	21670254	-1	0	0	0	0	0	0	No
RNU6-586P	chr1:67196140-67196243	p31.3	chr1:51173701-72843955	21670254	-1	0	0	0	0	0	0	No
RNU4ATAC4P	chr1:67267601-67267726	p31.3	chr1:51173701-72843955	21670254	-1	0	0	0	0	0	0	No
DNAJB6P4	chr1:67278052-67278779	p31.3	chr1:51173701-72843955	21670254	-1	0	0	0	0	0	0	No
IL12RB2	chr1:67307364-67398724	p31.3	chr1:51173701-72843955	21670254	-1	0	0	0	0	0	0	No
SERBP1	chr1:67407810-67430415	p31.3	chr1:51173701-72843955	21670254	-1	0	0	0	0	0	0	No
RNU6-387P	chr1:67417214-67417318	p31.3	chr1:51173701-72843955	21670254	-1	0	0	0	0	0	0	No
LINC01702	chr1:67522299-67532612	p31.3	chr1:51173701-72843955	21670254	-1	0	0	0	0	0	0	No
RNU6-1031P	chr1:67541127-67541233	p31.3	chr1:51173701-72843955	21670254	-1	0	0	0	0	0	0	No
RN7SL392P	chr1:67656831-67657129	p31.3	chr1:51173701-72843955	21670254	-1	0	0	0	0	0	0	No
HNRNPCP9	chr1:67660155-67661013	p31.3	chr1:51173701-72843955	21670254	-1	0	0	0	0	0	0	No
GADD45A	chr1:67685201-67688334	p31.3	chr1:51173701-72843955	21670254	-1	0	0	0	0	0	0	No
GNG12	chr1:67701475-67833467	p31.3	chr1:51173701-72843955	21670254	-1	0	0	0	0	0	0	No
RNU7-80P	chr1:67772593-67772653	p31.3	chr1:51173701-72843955	21670254	-1	0	0	0	0	0	0	No
GNG12-AS1	chr1:67832293-68202987	p31.3	chr1:51173701-72843955	21670254	-1	0	0	0	0	0	0	No
DIRAS3	chr1:68045886-68051717	p31.3	chr1:51173701-72843955	21670254	-1	0	0	0	0	0	0	No
ARL5AP3	chr1:68049360-68049745	p31.3	chr1:51173701-72843955	21670254	-1	0	0	0	0	0	0	No
WLS	chr1:68098473-68233120	p31.3	chr1:51173701-72843955	21670254	-1	0	0	0	0	0	0	No
CTBP2P8	chr1:68161761-68163090	p31.3	chr1:51173701-72843955	21670254	-1	0	0	0	0	0	0	No
MIR1262	chr1:68183518-68183610	p31.3	chr1:51173701-72843955	21670254	-1	0	0	0	0	0	0	No
RPS7P4	chr1:68242474-68243055	p31.3	chr1:51173701-72843955	21670254	-1	0	0	0	0	0	0	No
COX6B1P7	chr1:68282388-68282622	p31.3	chr1:51173701-72843955	21670254	-1	0	0	0	0	0	0	No
ELOCP18	chr1:68375327-68375663	p31.3	chr1:51173701-72843955	21670254	-1	0	0	0	0	0	0	No
RPE65	chr1:68428822-68449954	p31.3	chr1:51173701-72843955	21670254	-1	0	0	0	0	0	0	No
DEPDC1	chr1:68474152-68497221	p31.3	chr1:51173701-72843955	21670254	-1	0	0	0	0	0	0	No
DEPDC1-AS1	chr1:68496676-68538627	p31.3	chr1:51173701-72843955	21670254	-1	0	0	0	0	0	0	No
TXNP2	chr1:68514375-68514669	p31.2	chr1:51173701-72843955	21670254	-1	0	0	0	0	0	0	No
LINC01707	chr1:69055838-69229607	p31.2	chr1:51173701-72843955	21670254	-1	0	0	0	0	0	0	No
LINC02791	chr1:69215835-69249477	p31.2	chr1:51173701-72843955	21670254	-1	0	0	0	0	0	0	No
LINC01758	chr1:69433255-69435409	p31.1	chr1:51173701-72843955	21670254	-1	0	0	0	0	0	0	No
LRRC7	chr1:69567922-70151945	p31.1	chr1:51173701-72843955	21670254	-1	0	0	0	0	0	0	No
SGO1P1	chr1:69606855-69608301	p31.1	chr1:51173701-72843955	21670254	-1	0	0	0	0	0	0	No
RN7SL538P	chr1:69879592-69879895	p31.1	chr1:51173701-72843955	21670254	-1	0	0	0	0	0	0	No
PIN1P1	chr1:69919322-69920317	p31.1	chr1:51173701-72843955	21670254	-1	0	0	0	0	0	0	No
LRRC7-AS1	chr1:70013982-70031222	p31.1	chr1:51173701-72843955	21670254	-1	0	0	0	0	0	0	No
LRRC40	chr1:70144805-70205579	p31.1	chr1:51173701-72843955	21670254	-1	0	0	0	0	0	0	No
RN7SL242P	chr1:70180144-70180440	p31.1	chr1:51173701-72843955	21670254	-1	0	0	0	0	0	0	No
SRSF11	chr1:70205682-70253052	p31.1	chr1:51173701-72843955	21670254	-1	0	0	0	0	0	0	No
ANKRD13C	chr1:70258999-70354734	p31.1	chr1:51173701-72843955	21670254	-1	0	0	0	0	0	0	No
HHLA3	chr1:70354786-70385339	p31.1	chr1:51173701-72843955	21670254	-1	0	0	0	0	0	0	No
HHLA3-AS1	chr1:70359562-70360437	p31.1	chr1:51173701-72843955	21670254	-1	0	0	0	0	0	0	No
CTH	chr1:70411218-70439851	p31.1	chr1:51173701-72843955	21670254	-1	0	0	0	0	0	0	No
CHORDC1P5	chr1:70530526-70531492	p31.1	chr1:51173701-72843955	21670254	-1	0	0	0	0	0	0	No
CASP3P1	chr1:70660657-70661265	p31.1	chr1:51173701-72843955	21670254	-1	0	0	0	0	0	0	No
LINC01788	chr1:70706441-70786468	p31.1	chr1:51173701-72843955	21670254	-1	0	0	0	0	0	0	No
PTGER3	chr1:70852353-71047816	p31.1	chr1:51173701-72843955	21670254	-1	0	0	0	0	0	0	No
ZRANB2-AS1	chr1:71048855-71067184	p31.1	chr1:51173701-72843955	21670254	-1	0	0	0	0	0	0	No
ZRANB2	chr1:71063291-71081289	p31.1	chr1:51173701-72843955	21670254	-1	0	0	0	0	0	0	No
MIR186	chr1:71067631-71067716	p31.1	chr1:51173701-72843955	21670254	-1	0	0	0	0	0	0	No
ZRANB2-DT	chr1:71081324-71489976	p31.1	chr1:51173701-72843955	21670254	-1	0	0	0	0	0	0	No
NEGR1	chr1:71395943-72282539	p31.1	chr1:51173701-72843955	21670254	-1	0	0	0	0	0	0	No
NEGR1-IT1	chr1:71794232-71837012	p31.1	chr1:51173701-72843955	21670254	-1	0	0	0	0	0	0	No
GDI2P2	chr1:72274552-72275159	p31.1	chr1:51173701-72843955	21670254	-1	0	0	0	0	0	0	No
RPL31P12	chr1:72301472-72301829	p31.1	chr1:51173701-72843955	21670254	-1	0	0	0	0	0	0	No
RNU6-1246P	chr1:72717663-72717769	p31.1	chr1:51173701-72843955	21670254	-1	0	0	0	0	0	0	No
LINC02796	chr1:72765031-72791282	p31.1	chr1:51173701-72843955	21670254	-1	0	0	0	0	0	0	No
LINC02797	chr1:72793104-72854475	p31.1	chr1:51173701-72843955	21670254	-1	0	0	0	0	0	0	No
KRT8P21	chr1:73104792-73106282	p31.1	chr1:72994576-74043571	1048995	-2	0	0	0	0	0	0	No
RN7SKP19	chr1:73191604-73191855	p31.1	chr1:72994576-74043571	1048995	-2	0	0	0	0	0	0	No
LINC01360	chr1:73305609-73355253	p31.1	chr1:72994576-74043571	1048995	-2	0	0	0	0	0	0	No
LINC02238	chr1:73635216-73715214	p31.1	chr1:72994576-74043571	1048995	-2	0	0	0	0	0	0	No
RNA5SP50	chr1:73749517-73749623	p31.1	chr1:72994576-74043571	1048995	-2	0	0	0	0	0	0	No
RNU4ATAC8P	chr1:73883714-73883822	p31.1	chr1:72994576-74043571	1048995	-2	0	0	0	0	0	0	No
LRRIQ3	chr1:74026015-74198187	p31.1	chr1:72994576-74043571	1048995	-2	0	0	0	0	0	0	No
LRRIQ3	chr1:74026015-74198187	p31.1	chr1:74076563-74765175	688612	-2	0	0	-2	0	0	0	No
FPGT-TNNI3K	chr1:74198235-74544393	p31.1	chr1:74076563-74765175	688612	-2	0	0	-2	0	0	0	No
FPGT	chr1:74198238-74234086	p31.1	chr1:74076563-74765175	688612	-2	0	0	-2	0	0	0	No
TNNI3K	chr1:74235387-74544428	p31.1	chr1:74076563-74765175	688612	-2	0	0	-2	0	0	0	No
LRRC53	chr1:74469376-74512611	p31.1	chr1:74076563-74765175	688612	-2	0	0	-2	0	0	0	No
ERICH3	chr1:74568117-74673792	p31.1	chr1:74076563-74765175	688612	-2	0	0	-2	0	0	0	No
ERICH3-AS1	chr1:74577430-74626098	p31.1	chr1:74076563-74765175	688612	-2	0	0	-2	0	0	0	No
CRYZ	chr1:74705482-74733408	p31.1	chr1:74076563-74765175	688612	-2	0	0	-2	0	0	0	No
TYW3	chr1:74733152-74766678	p31.1	chr1:74076563-74765175	688612	-2	0	0	-2	0	0	0	No
LHX8	chr1:75128434-75161533	p31.1	chr1:74972439-77820649	2848210	-2	0	0	0	0	0	0	No
RNU6-622P	chr1:75183045-75183147	p31.1	chr1:74972439-77820649	2848210	-2	0	0	0	0	0	0	No
SLC44A5	chr1:75202129-75611114	p31.1	chr1:74972439-77820649	2848210	-2	0	0	0	0	0	0	No
RNU6-503P	chr1:75538015-75538119	p31.1	chr1:74972439-77820649	2848210	-2	0	0	0	0	0	0	No
ACADM	chr1:75724431-75787575	p31.1	chr1:74972439-77820649	2848210	-2	0	0	0	0	0	0	No
DLSTP1	chr1:75743423-75744776	p31.1	chr1:74972439-77820649	2848210	-2	0	0	0	0	0	0	No
RABGGTB	chr1:75786197-75795086	p31.1	chr1:74972439-77820649	2848210	-2	0	0	0	0	0	0	No
SNORD45C	chr1:75787072-75787150	p31.1	chr1:74972439-77820649	2848210	-2	0	0	0	0	0	0	No
SNORD45A	chr1:75787889-75787972	p31.1	chr1:74972439-77820649	2848210	-2	0	0	0	0	0	0	No
SNORD45B	chr1:75789477-75789548	p31.1	chr1:74972439-77820649	2848210	-2	0	0	0	0	0	0	No
MSH4	chr1:75796882-75913242	p31.1	chr1:74972439-77820649	2848210	-2	0	0	0	0	0	0	No
ASB17	chr1:75918873-75932404	p31.1	chr1:74972439-77820649	2848210	-2	0	0	0	0	0	0	No
ST6GALNAC3	chr1:76074746-76634603	p31.1	chr1:74972439-77820649	2848210	-2	0	0	0	0	0	0	No
TPI1P1	chr1:76699789-76700538	p31.1	chr1:74972439-77820649	2848210	-2	0	0	0	0	0	0	No
RNU6-161P	chr1:76753135-76753240	p31.1	chr1:74972439-77820649	2848210	-2	0	0	0	0	0	0	No
LINC02567	chr1:76758124-76779267	p31.1	chr1:74972439-77820649	2848210	-2	0	0	0	0	0	0	No
ST6GALNAC5	chr1:76867480-77067546	p31.1	chr1:74972439-77820649	2848210	-2	0	0	0	0	0	0	No
MIR7156	chr1:77060143-77060202	p31.1	chr1:74972439-77820649	2848210	-2	0	0	0	0	0	0	No
PIGK	chr1:77088989-77219430	p31.1	chr1:74972439-77820649	2848210	-2	0	0	0	0	0	0	No
AK5	chr1:77282019-77559966	p31.1	chr1:74972439-77820649	2848210	-2	0	0	0	0	0	0	No
RNU7-8P	chr1:77420325-77420386	p31.1	chr1:74972439-77820649	2848210	-2	0	0	0	0	0	0	No
ZZZ3	chr1:77562416-77683419	p31.1	chr1:74972439-77820649	2848210	-2	0	0	0	0	0	0	No
RNA5SP20	chr1:77614869-77614952	p31.1	chr1:74972439-77820649	2848210	-2	0	0	0	0	0	0	No
RN7SL370P	chr1:77645324-77645618	p31.1	chr1:74972439-77820649	2848210	-2	0	0	0	0	0	0	No
USP33	chr1:77695987-77759852	p31.1	chr1:74972439-77820649	2848210	-2	0	0	0	0	0	0	No
ACTG1P21	chr1:77773865-77774864	p31.1	chr1:74972439-77820649	2848210	-2	0	0	0	0	0	0	No
MIGA1	chr1:77779624-77879540	p31.1	chr1:74972439-77820649	2848210	-2	0	0	0	0	0	0	No
RNA5SP21	chr1:77779904-77779999	p31.1	chr1:74972439-77820649	2848210	-2	0	0	0	0	0	0	No
NEXN	chr1:77888513-77943895	p31.1	chr1:77889971-93359628	15469657	-2	0	0	0	-1	0	0	No
FUBP1	chr1:77944055-77979110	p31.1	chr1:77889971-93359628	15469657	-2	0	0	0	-1	0	0	Yes
DNAJB4	chr1:77979175-78017964	p31.1	chr1:77889971-93359628	15469657	-2	0	0	0	-1	0	0	No
GIPC2	chr1:77979542-78138444	p31.1	chr1:77889971-93359628	15469657	-2	0	0	0	-1	0	0	No
RNU6-1102P	chr1:78088988-78089083	p31.1	chr1:77889971-93359628	15469657	-2	0	0	0	-1	0	0	No
RNA5SP22	chr1:78094807-78094915	p31.1	chr1:77889971-93359628	15469657	-2	0	0	0	-1	0	0	No
RNFT1P2	chr1:78170481-78171237	p31.1	chr1:77889971-93359628	15469657	-2	0	0	0	-1	0	0	No
PTGFR	chr1:78303884-78540701	p31.1	chr1:77889971-93359628	15469657	-2	0	0	0	-1	0	0	No
RNA5SP23	chr1:78375164-78375268	p31.1	chr1:77889971-93359628	15469657	-2	0	0	0	-1	0	0	No
IFI44L	chr1:78619902-78646145	p31.1	chr1:77889971-93359628	15469657	-2	0	0	0	-1	0	0	No
IFI44	chr1:78649796-78664078	p31.1	chr1:77889971-93359628	15469657	-2	0	0	0	-1	0	0	No
ADGRL4	chr1:78889764-79282124	p31.1	chr1:77889971-93359628	15469657	-2	0	0	0	-1	0	0	No
PSAT1P3	chr1:79054945-79056055	p31.1	chr1:77889971-93359628	15469657	-2	0	0	0	-1	0	0	No
LINC02792	chr1:79325008-79346445	p31.1	chr1:77889971-93359628	15469657	-2	0	0	0	-1	0	0	No
ADH5P2	chr1:79521080-79522203	p31.1	chr1:77889971-93359628	15469657	-2	0	0	0	-1	0	0	No
HMGB1P18	chr1:80283352-80283970	p31.1	chr1:77889971-93359628	15469657	-2	0	0	0	-1	0	0	No
HNRNPA1P64	chr1:80451083-80452004	p31.1	chr1:77889971-93359628	15469657	-2	0	0	0	-1	0	0	No
LINC01781	chr1:80535755-80646854	p31.1	chr1:77889971-93359628	15469657	-2	0	0	0	-1	0	0	No
MTND2P30	chr1:81080790-81081171	p31.1	chr1:77889971-93359628	15469657	-2	0	0	0	-1	0	0	No
RPL7P10	chr1:81098267-81099005	p31.1	chr1:77889971-93359628	15469657	-2	0	0	0	-1	0	0	No
RN7SKP247	chr1:81251789-81252096	p31.1	chr1:77889971-93359628	15469657	-2	0	0	0	-1	0	0	No
ADGRL2	chr1:81306147-81993932	p31.1	chr1:77889971-93359628	15469657	-2	0	0	0	-1	0	0	No
HNRNPA3P14	chr1:81426456-81427605	p31.1	chr1:77889971-93359628	15469657	-2	0	0	0	-1	0	0	No
ARID3BP1	chr1:81501794-81503468	p31.1	chr1:77889971-93359628	15469657	-2	0	0	0	-1	0	0	No
MED28P8	chr1:81557121-81557832	p31.1	chr1:77889971-93359628	15469657	-2	0	0	0	-1	0	0	No
ST13P20	chr1:81721693-81723068	p31.1	chr1:77889971-93359628	15469657	-2	0	0	0	-1	0	0	No
LINC01362	chr1:82903183-83166815	p31.1	chr1:77889971-93359628	15469657	-2	0	0	0	-1	0	0	No
LINC01361	chr1:82970820-82986208	p31.1	chr1:77889971-93359628	15469657	-2	0	0	0	-1	0	0	No
LINC01712	chr1:83445967-83480024	p31.1	chr1:77889971-93359628	15469657	-2	0	0	0	-1	0	0	No
LINC01725	chr1:83575776-83861053	p31.1	chr1:77889971-93359628	15469657	-2	0	0	0	-1	0	0	No
TTLL7	chr1:83865024-83999150	p31.1	chr1:77889971-93359628	15469657	-2	0	0	0	-1	0	0	No
TTLL7-IT1	chr1:83979118-83984300	p31.1	chr1:77889971-93359628	15469657	-2	0	0	0	-1	0	0	No
PRKACB-DT	chr1:84076331-84077961	p31.1	chr1:77889971-93359628	15469657	-2	0	0	0	-1	0	0	No
PRKACB	chr1:84078062-84238498	p31.1	chr1:77889971-93359628	15469657	-2	0	0	0	-1	0	0	No
TXN2P1	chr1:84085741-84086233	p31.1	chr1:77889971-93359628	15469657	-2	0	0	0	-1	0	0	No
NEDD8P1	chr1:84244334-84244577	p31.1	chr1:77889971-93359628	15469657	-2	0	0	0	-1	0	0	No
SAMD13	chr1:84298366-84389957	p31.1	chr1:77889971-93359628	15469657	-2	0	0	0	-1	0	0	No
UOX	chr1:84363706-84397831	p31.1	chr1:77889971-93359628	15469657	-2	0	0	0	-1	0	0	No
DNASE2B	chr1:84398484-84415018	p31.1	chr1:77889971-93359628	15469657	-2	0	0	0	-1	0	0	No
RPF1	chr1:84479259-84498352	p22.3	chr1:77889971-93359628	15469657	-2	0	0	0	-1	0	0	No
GNG5	chr1:84498323-84506581	p22.3	chr1:77889971-93359628	15469657	-2	0	0	0	-1	0	0	No
SPATA1	chr1:84506300-84567379	p22.3	chr1:77889971-93359628	15469657	-2	0	0	0	-1	0	0	No
CTBS	chr1:84549611-84574480	p22.3	chr1:77889971-93359628	15469657	-2	0	0	0	-1	0	0	No
LINC01555	chr1:84628230-84635020	p22.3	chr1:77889971-93359628	15469657	-2	0	0	0	-1	0	0	No
SSX2IP	chr1:84643706-84690803	p22.3	chr1:77889971-93359628	15469657	-2	0	0	0	-1	0	0	No
LPAR3	chr1:84811602-84893206	p22.3	chr1:77889971-93359628	15469657	-2	0	0	0	-1	0	0	No
MCOLN2	chr1:84925583-84997113	p22.3	chr1:77889971-93359628	15469657	-2	0	0	0	-1	0	0	No
DNAI3	chr1:84999147-85133138	p22.3	chr1:77889971-93359628	15469657	-2	0	0	0	-1	0	0	No
MCOLN3	chr1:85018082-85048500	p22.3	chr1:77889971-93359628	15469657	-2	0	0	0	-1	0	0	No
MIR4423	chr1:85133794-85133873	p22.3	chr1:77889971-93359628	15469657	-2	0	0	0	-1	0	0	No
SYDE2	chr1:85156889-85201724	p22.3	chr1:77889971-93359628	15469657	-2	0	0	0	-1	0	0	No
C1orf52	chr1:85249953-85259672	p22.3	chr1:77889971-93359628	15469657	-2	0	0	0	-1	0	0	No
BCL10	chr1:85265776-85276632	p22.3	chr1:77889971-93359628	15469657	-2	0	0	0	-1	0	0	Yes
BCL10-AS1	chr1:85276388-85448124	p22.3	chr1:77889971-93359628	15469657	-2	0	0	0	-1	0	0	No
DDAH1	chr1:85318481-85578363	p22.3	chr1:77889971-93359628	15469657	-2	0	0	0	-1	0	0	No
CCN1	chr1:85580761-85584589	p22.3	chr1:77889971-93359628	15469657	-2	0	0	0	-1	0	0	No
ZNHIT6	chr1:85649417-85708433	p22.3	chr1:77889971-93359628	15469657	-2	0	0	0	-1	0	0	No
COL24A1	chr1:85729233-86156943	p22.3	chr1:77889971-93359628	15469657	-2	0	0	0	-1	0	0	No
RNA5SP51	chr1:85883680-85883798	p22.3	chr1:77889971-93359628	15469657	-2	0	0	0	-1	0	0	No
LINC02795	chr1:86288704-86320711	p22.3	chr1:77889971-93359628	15469657	-2	0	0	0	-1	0	0	No
ODF2L	chr1:86346824-86396342	p22.3	chr1:77889971-93359628	15469657	-2	0	0	0	-1	0	0	No
MIR7856	chr1:86357632-86357687	p22.3	chr1:77889971-93359628	15469657	-2	0	0	0	-1	0	0	No
CLCA2	chr1:86424171-86456553	p22.3	chr1:77889971-93359628	15469657	-2	0	0	0	-1	0	0	No
CLCA1	chr1:86468368-86500259	p22.3	chr1:77889971-93359628	15469657	-2	0	0	0	-1	0	0	No
CLCA4	chr1:86547078-86580754	p22.3	chr1:77889971-93359628	15469657	-2	0	0	0	-1	0	0	No
CDCA4P2	chr1:86552625-86553342	p22.3	chr1:77889971-93359628	15469657	-2	0	0	0	-1	0	0	No
CLCA4-AS1	chr1:86569024-86704484	p22.3	chr1:77889971-93359628	15469657	-2	0	0	0	-1	0	0	No
CLCA3P	chr1:86634276-86654745	p22.3	chr1:77889971-93359628	15469657	-2	0	0	0	-1	0	0	No
SH3GLB1	chr1:86704570-86748184	p22.3	chr1:77889971-93359628	15469657	-2	0	0	0	-1	0	0	No
SELENOF	chr1:86862445-86914424	p22.3	chr1:77889971-93359628	15469657	-2	0	0	0	-1	0	0	No
HS2ST1	chr1:86914635-87109982	p22.3	chr1:77889971-93359628	15469657	-2	0	0	0	-1	0	0	No
LINC01140	chr1:87129765-87169198	p22.3	chr1:77889971-93359628	15469657	-2	0	0	0	-1	0	0	No
LINC02801	chr1:87212669-87264741	p22.3	chr1:77889971-93359628	15469657	-2	0	0	0	-1	0	0	No
LMO4	chr1:87328880-87348923	p22.3	chr1:77889971-93359628	15469657	-2	0	0	0	-1	0	0	No
LINC01364	chr1:87353521-87371683	p22.3	chr1:77889971-93359628	15469657	-2	0	0	0	-1	0	0	No
RNA5SP52	chr1:87453240-87453373	p22.3	chr1:77889971-93359628	15469657	-2	0	0	0	-1	0	0	No
PKN2-AS1	chr1:87620803-88685204	p22.2	chr1:77889971-93359628	15469657	-2	0	0	0	-1	0	0	No
RN7SL583P	chr1:88477828-88478114	p22.2	chr1:77889971-93359628	15469657	-2	0	0	0	-1	0	0	No
RPL36AP10	chr1:88577880-88578201	p22.2	chr1:77889971-93359628	15469657	-2	0	0	0	-1	0	0	No
PKN2	chr1:88684222-88836255	p22.2	chr1:77889971-93359628	15469657	-2	0	0	0	-1	0	0	No
RNU6-125P	chr1:88816779-88816885	p22.2	chr1:77889971-93359628	15469657	-2	0	0	0	-1	0	0	No
ELOCP19	chr1:88829102-88829419	p22.2	chr1:77889971-93359628	15469657	-2	0	0	0	-1	0	0	No
GTF2B	chr1:88852633-88891944	p22.2	chr1:77889971-93359628	15469657	-2	0	0	0	-1	0	0	No
KYAT3	chr1:88935773-88992953	p22.2	chr1:77889971-93359628	15469657	-2	0	0	0	-1	0	0	No
RBMXL1	chr1:88979456-88992960	p22.2	chr1:77889971-93359628	15469657	-2	0	0	0	-1	0	0	No
GBP3	chr1:89006679-89022894	p22.2	chr1:77889971-93359628	15469657	-2	0	0	0	-1	0	0	No
GBP1	chr1:89051882-89065360	p22.2	chr1:77889971-93359628	15469657	-2	0	0	0	-1	0	0	No
PTGES3P1	chr1:89104285-89104767	p22.2	chr1:77889971-93359628	15469657	-2	0	0	0	-1	0	0	No
GBP2	chr1:89106132-89150456	p22.2	chr1:77889971-93359628	15469657	-2	0	0	0	-1	0	0	No
GBP7	chr1:89131742-89176009	p22.2	chr1:77889971-93359628	15469657	-2	0	0	0	-1	0	0	No
GBP4	chr1:89181144-89198942	p22.2	chr1:77889971-93359628	15469657	-2	0	0	0	-1	0	0	No
GBP5	chr1:89256189-89272860	p22.2	chr1:77889971-93359628	15469657	-2	0	0	0	-1	0	0	No
GBP6	chr1:89364059-89388160	p22.2	chr1:77889971-93359628	15469657	-2	0	0	0	-1	0	0	No
CAPNS1P1	chr1:89394033-89394665	p22.2	chr1:77889971-93359628	15469657	-2	0	0	0	-1	0	0	No
GBP1P1	chr1:89407679-89424934	p22.2	chr1:77889971-93359628	15469657	-2	0	0	0	-1	0	0	No
GBP1P1	chr1:89410319-89426243	p22.2	chr1:77889971-93359628	15469657	-2	0	0	0	-1	0	0	No
LRRC8B	chr1:89524829-89597861	p22.2	chr1:77889971-93359628	15469657	-2	0	0	0	-1	0	0	No
LRRC8C-DT	chr1:89581291-89633003	p22.2	chr1:77889971-93359628	15469657	-2	0	0	0	-1	0	0	No
LRRC8C	chr1:89633072-89769903	p22.2	chr1:77889971-93359628	15469657	-2	0	0	0	-1	0	0	No
LRRC8D-DT	chr1:89820174-89820868	p22.2	chr1:77889971-93359628	15469657	-2	0	0	0	-1	0	0	No
LRRC8D	chr1:89821014-89936611	p22.2	chr1:77889971-93359628	15469657	-2	0	0	0	-1	0	0	No
RN7SKP272	chr1:89987713-89987944	p22.2	chr1:77889971-93359628	15469657	-2	0	0	0	-1	0	0	No
GEMIN8P4	chr1:89993593-89994321	p22.2	chr1:77889971-93359628	15469657	-2	0	0	0	-1	0	0	No
ZNF326	chr1:89995110-90035533	p22.2	chr1:77889971-93359628	15469657	-2	0	0	0	-1	0	0	No
RNU6-695P	chr1:90253456-90253559	p22.2	chr1:77889971-93359628	15469657	-2	0	0	0	-1	0	0	No
LINC02787	chr1:90510910-90533472	p22.2	chr1:77889971-93359628	15469657	-2	0	0	0	-1	0	0	No
SNORD3G	chr1:90657750-90657964	p22.2	chr1:77889971-93359628	15469657	-2	0	0	0	-1	0	0	No
BARHL2	chr1:90711539-90717302	p22.2	chr1:77889971-93359628	15469657	-2	0	0	0	-1	0	0	No
LINC02609	chr1:90769086-90851671	p22.2	chr1:77889971-93359628	15469657	-2	0	0	0	-1	0	0	No
LINC02788	chr1:90835660-90849472	p22.2	chr1:77889971-93359628	15469657	-2	0	0	0	-1	0	0	No
LINC01763	chr1:90851122-90855253	p22.2	chr1:77889971-93359628	15469657	-2	0	0	0	-1	0	0	No
PHKA1P1	chr1:90892992-90893612	p22.2	chr1:77889971-93359628	15469657	-2	0	0	0	-1	0	0	No
ZNF644	chr1:90915298-91022272	p22.2	chr1:77889971-93359628	15469657	-2	0	0	0	-1	0	0	No
RPL5P6	chr1:91023919-91024804	p22.2	chr1:77889971-93359628	15469657	-2	0	0	0	-1	0	0	No
HFM1	chr1:91260766-91404856	p22.2	chr1:77889971-93359628	15469657	-2	0	0	0	-1	0	0	No
FEN1P1	chr1:91328369-91329513	p22.2	chr1:77889971-93359628	15469657	-2	0	0	0	-1	0	0	No
CDC7	chr1:91500851-91525764	p22.1	chr1:77889971-93359628	15469657	-2	0	0	0	-1	0	0	No
WDR82P2	chr1:91534666-91535593	p22.1	chr1:77889971-93359628	15469657	-2	0	0	0	-1	0	0	No
HSP90B3P	chr1:91642516-91644082	p22.1	chr1:77889971-93359628	15469657	-2	0	0	0	-1	0	0	No
TGFBR3	chr1:91680343-91906335	p22.1	chr1:77889971-93359628	15469657	-2	0	0	0	-1	0	0	No
RN7SL653P	chr1:91829774-91830066	p22.1	chr1:77889971-93359628	15469657	-2	0	0	0	-1	0	0	No
BRDT	chr1:91949343-92014426	p22.1	chr1:77889971-93359628	15469657	-2	0	0	0	-1	0	0	No
EPHX4	chr1:92029985-92063538	p22.1	chr1:77889971-93359628	15469657	-2	0	0	0	-1	0	0	No
LPCAT2BP	chr1:92066306-92067839	p22.1	chr1:77889971-93359628	15469657	-2	0	0	0	-1	0	0	No
SETSIP	chr1:92074533-92075411	p22.1	chr1:77889971-93359628	15469657	-2	0	0	0	-1	0	0	No
BTBD8	chr1:92080305-92184725	p22.1	chr1:77889971-93359628	15469657	-2	0	0	0	-1	0	0	No
GAPDHP46	chr1:92114803-92115796	p22.1	chr1:77889971-93359628	15469657	-2	0	0	0	-1	0	0	No
PRKAR1AP1	chr1:92125301-92126462	p22.1	chr1:77889971-93359628	15469657	-2	0	0	0	-1	0	0	No
C1orf146	chr1:92217915-92245813	p22.1	chr1:77889971-93359628	15469657	-2	0	0	0	-1	0	0	No
ACTBP12	chr1:92229018-92229435	p22.1	chr1:77889971-93359628	15469657	-2	0	0	0	-1	0	0	No
GLMN	chr1:92246402-92298987	p22.1	chr1:77889971-93359628	15469657	-2	0	0	0	-1	0	0	No
RPAP2	chr1:92299059-92402056	p22.1	chr1:77889971-93359628	15469657	-2	0	0	0	-1	0	0	No
RN7SL824P	chr1:92402389-92402685	p22.1	chr1:77889971-93359628	15469657	-2	0	0	0	-1	0	0	No
GFI1	chr1:92473043-92486925	p22.1	chr1:77889971-93359628	15469657	-2	0	0	0	-1	0	0	No
EVI5	chr1:92508696-92792404	p22.1	chr1:77889971-93359628	15469657	-2	0	0	0	-1	0	0	No
HMGB3P9	chr1:92647048-92647630	p22.1	chr1:77889971-93359628	15469657	-2	0	0	0	-1	0	0	No
RNU4-59P	chr1:92700819-92700934	p22.1	chr1:77889971-93359628	15469657	-2	0	0	0	-1	0	0	No
H3P3	chr1:92749175-92749330	p22.1	chr1:77889971-93359628	15469657	-2	0	0	0	-1	0	0	No
CCNJP2	chr1:92755794-92756956	p22.1	chr1:77889971-93359628	15469657	-2	0	0	0	-1	0	0	No
RPL5	chr1:92832013-92841924	p22.1	chr1:77889971-93359628	15469657	-2	0	0	0	-1	0	0	Yes
DIPK1A	chr1:92832737-92961522	p22.1	chr1:77889971-93359628	15469657	-2	0	0	0	-1	0	0	No
SNORD21	chr1:92837289-92837383	p22.1	chr1:77889971-93359628	15469657	-2	0	0	0	-1	0	0	No
SNORA66	chr1:92840719-92840851	p22.1	chr1:77889971-93359628	15469657	-2	0	0	0	-1	0	0	No
RNU6-970P	chr1:92969604-92969710	p22.1	chr1:77889971-93359628	15469657	-2	0	0	0	-1	0	0	No
RN7SL692P	chr1:92974827-92975114	p22.1	chr1:77889971-93359628	15469657	-2	0	0	0	-1	0	0	No
RNU6-210P	chr1:93010257-93010351	p22.1	chr1:77889971-93359628	15469657	-2	0	0	0	-1	0	0	No
RN7SKP123	chr1:93026252-93026542	p22.1	chr1:77889971-93359628	15469657	-2	0	0	0	-1	0	0	No
MTF2	chr1:93079235-93139079	p22.1	chr1:77889971-93359628	15469657	-2	0	0	0	-1	0	0	No
TMED5	chr1:93149742-93180516	p22.1	chr1:77889971-93359628	15469657	-2	0	0	0	-1	0	0	No
CCDC18	chr1:93179919-93278730	p22.1	chr1:77889971-93359628	15469657	-2	0	0	0	-1	0	0	No
RPL36AP11	chr1:93190740-93191060	p22.1	chr1:77889971-93359628	15469657	-2	0	0	0	-1	0	0	No
CCDC18-AS1	chr1:93262186-93346025	p22.1	chr1:77889971-93359628	15469657	-2	0	0	0	-1	0	0	No
DR1	chr1:93345907-93369493	p22.1	chr1:77889971-93359628	15469657	-2	0	0	0	-1	0	0	No
FNBP1L	chr1:93448118-93554661	p22.1	chr1:93453659-97883228	4429569	-1	0	0	0	-1	0	0	No
RNA5SP53	chr1:93488333-93488452	p22.1	chr1:93453659-97883228	4429569	-1	0	0	0	-1	0	0	No
BCAR3	chr1:93561741-93847150	p22.1	chr1:93453659-97883228	4429569	-1	0	0	0	-1	0	0	No
BCAR3-AS1	chr1:93591966-93610605	p22.1	chr1:93453659-97883228	4429569	-1	0	0	0	-1	0	0	No
MIR760	chr1:93846832-93846911	p22.1	chr1:93453659-97883228	4429569	-1	0	0	0	-1	0	0	No
DNTTIP2	chr1:93866284-93879918	p22.1	chr1:93453659-97883228	4429569	-1	0	0	0	-1	0	0	No
GCLM	chr1:93885199-93909456	p22.1	chr1:93453659-97883228	4429569	-1	0	0	0	-1	0	0	No
CHCHD2P5	chr1:93921268-93921667	p22.1	chr1:93453659-97883228	4429569	-1	0	0	0	-1	0	0	No
MTND4P11	chr1:93922574-93923945	p22.1	chr1:93453659-97883228	4429569	-1	0	0	0	-1	0	0	No
MTND3P21	chr1:93924386-93924716	p22.1	chr1:93453659-97883228	4429569	-1	0	0	0	-1	0	0	No
MTCO3P21	chr1:93924743-93925385	p22.1	chr1:93453659-97883228	4429569	-1	0	0	0	-1	0	0	No
MTATP6P13	chr1:93925406-93926072	p22.1	chr1:93453659-97883228	4429569	-1	0	0	0	-1	0	0	No
MTCO2P21	chr1:93926615-93927569	p22.1	chr1:93453659-97883228	4429569	-1	0	0	0	-1	0	0	No
MTCO1P21	chr1:93927714-93928302	p22.1	chr1:93453659-97883228	4429569	-1	0	0	0	-1	0	0	No
ABCA4	chr1:93992834-94121148	p22.1	chr1:93453659-97883228	4429569	-1	0	0	0	-1	0	0	No
ARHGAP29	chr1:94148988-94275068	p22.1	chr1:93453659-97883228	4429569	-1	0	0	0	-1	0	0	No
RN7SL440P	chr1:94150738-94151080	p22.1	chr1:93453659-97883228	4429569	-1	0	0	0	-1	0	0	No
ARHGAP29-AS1	chr1:94247819-94411036	p22.1	chr1:93453659-97883228	4429569	-1	0	0	0	-1	0	0	No
GAPDHP29	chr1:94302038-94303022	p21.3	chr1:93453659-97883228	4429569	-1	0	0	0	-1	0	0	No
ABCD3	chr1:94418389-94518666	p21.3	chr1:93453659-97883228	4429569	-1	0	0	0	-1	0	0	No
F3	chr1:94529173-94541759	p21.3	chr1:93453659-97883228	4429569	-1	0	0	0	-1	0	0	No
SLC44A3-AS1	chr1:94613814-94855426	p21.3	chr1:93453659-97883228	4429569	-1	0	0	0	-1	0	0	No
KATNBL1P2	chr1:94650544-94651378	p21.3	chr1:93453659-97883228	4429569	-1	0	0	0	-1	0	0	No
MIR378G	chr1:94745860-94745900	p21.3	chr1:93453659-97883228	4429569	-1	0	0	0	-1	0	0	No
SLC44A3	chr1:94820342-94895246	p21.3	chr1:93453659-97883228	4429569	-1	0	0	0	-1	0	0	No
CNN3	chr1:94896949-94927223	p21.3	chr1:93453659-97883228	4429569	-1	0	0	0	-1	0	0	No
CNN3-DT	chr1:94927361-94963616	p21.3	chr1:93453659-97883228	4429569	-1	0	0	0	-1	0	0	No
ALG14	chr1:94974405-95072951	p21.3	chr1:93453659-97883228	4429569	-1	0	0	0	-1	0	0	No
ALG14-AS1	chr1:95061596-95067545	p21.3	chr1:93453659-97883228	4429569	-1	0	0	0	-1	0	0	No
TLCD4	chr1:95117355-95197607	p21.3	chr1:93453659-97883228	4429569	-1	0	0	0	-1	0	0	No
TLCD4-RWDD3	chr1:95117923-95247225	p21.3	chr1:93453659-97883228	4429569	-1	0	0	0	-1	0	0	No
RWDD3-DT	chr1:95161676-95234000	p21.3	chr1:93453659-97883228	4429569	-1	0	0	0	-1	0	0	No
RWDD3	chr1:95234210-95247225	p21.3	chr1:93453659-97883228	4429569	-1	0	0	0	-1	0	0	No
LINC01760	chr1:95310928-95318263	p21.3	chr1:93453659-97883228	4429569	-1	0	0	0	-1	0	0	No
LINC01650	chr1:95351251-95352676	p21.3	chr1:93453659-97883228	4429569	-1	0	0	0	-1	0	0	No
LINC01761	chr1:95474737-95479356	p21.3	chr1:93453659-97883228	4429569	-1	0	0	0	-1	0	0	No
LINC02607	chr1:95510059-95782342	p21.3	chr1:93453659-97883228	4429569	-1	0	0	0	-1	0	0	No
LINC02790	chr1:95937901-96022890	p21.3	chr1:93453659-97883228	4429569	-1	0	0	0	-1	0	0	No
RNU1-130P	chr1:96225901-96226060	p21.3	chr1:93453659-97883228	4429569	-1	0	0	0	-1	0	0	No
LINC01787	chr1:96254069-96374125	p21.3	chr1:93453659-97883228	4429569	-1	0	0	0	-1	0	0	No
UBE2WP1	chr1:96418594-96418933	p21.3	chr1:93453659-97883228	4429569	-1	0	0	0	-1	0	0	No
EEF1A1P11	chr1:96446930-96448318	p21.3	chr1:93453659-97883228	4429569	-1	0	0	0	-1	0	0	No
RN7SL831P	chr1:96583209-96583527	p21.3	chr1:93453659-97883228	4429569	-1	0	0	0	-1	0	0	No
NDUFS5P2	chr1:96584422-96584727	p21.3	chr1:93453659-97883228	4429569	-1	0	0	0	-1	0	0	No
RPL7P9	chr1:96678874-96679620	p21.3	chr1:93453659-97883228	4429569	-1	0	0	0	-1	0	0	No
RN7SKP270	chr1:96695856-96696167	p21.3	chr1:93453659-97883228	4429569	-1	0	0	0	-1	0	0	No
PTBP2	chr1:96721665-96823738	p21.3	chr1:93453659-97883228	4429569	-1	0	0	0	-1	0	0	No
DPYD	chr1:97077743-97995000	p21.3	chr1:93453659-97883228	4429569	-1	0	0	0	-1	0	0	No
DPYD	chr1:97077743-97995000	p21.3	chr1:97966158-103764997	5798839	-1	0	0	0	1	0	0	No
DPYD-AS1	chr1:97095923-97322955	p21.3	chr1:93453659-97883228	4429569	-1	0	0	0	-1	0	0	No
DPYD-IT1	chr1:97394154-97420141	p21.3	chr1:93453659-97883228	4429569	-1	0	0	0	-1	0	0	No
SEC63P1	chr1:97545701-97546958	p21.3	chr1:93453659-97883228	4429569	-1	0	0	0	-1	0	0	No
RPL26P9	chr1:97585862-97586294	p21.3	chr1:93453659-97883228	4429569	-1	0	0	0	-1	0	0	No
DPYD-AS2	chr1:97796921-97798066	p21.3	chr1:93453659-97883228	4429569	-1	0	0	0	-1	0	0	No
MIR137HG	chr1:97933474-98049871	p21.3	chr1:97966158-103764997	5798839	-1	0	0	0	1	0	0	No
MIR2682	chr1:98045242-98045351	p21.3	chr1:97966158-103764997	5798839	-1	0	0	0	1	0	0	No
MIR137	chr1:98046070-98046171	p21.3	chr1:97966158-103764997	5798839	-1	0	0	0	1	0	0	No
NFU1P2	chr1:98077000-98077468	p21.3	chr1:97966158-103764997	5798839	-1	0	0	0	1	0	0	No
LINC01776	chr1:98210747-98272658	p21.3	chr1:97966158-103764997	5798839	-1	0	0	0	1	0	0	No
SNX7	chr1:98661701-98760500	p21.3	chr1:97966158-103764997	5798839	-1	0	0	0	1	0	0	No
PLPPR5	chr1:98890245-99227929	p21.3	chr1:97966158-103764997	5798839	-1	0	0	0	1	0	0	No
PLPPR5-AS1	chr1:99004276-99244794	p21.3	chr1:97966158-103764997	5798839	-1	0	0	0	1	0	0	No
PLPPR4	chr1:99264292-99309590	p21.3	chr1:97966158-103764997	5798839	-1	0	0	0	1	0	0	No
LINC01708	chr1:99472332-99600995	p21.2	chr1:97966158-103764997	5798839	-1	0	0	0	1	0	0	No
PALMD	chr1:99646113-99694541	p21.2	chr1:97966158-103764997	5798839	-1	0	0	0	1	0	0	No
HMGB3P10	chr1:99698242-99699178	p21.2	chr1:97966158-103764997	5798839	-1	0	0	0	1	0	0	No
FRRS1	chr1:99703970-99766635	p21.2	chr1:97966158-103764997	5798839	-1	0	0	0	1	0	0	No
RNU4-75P	chr1:99784740-99784885	p21.2	chr1:97966158-103764997	5798839	-1	0	0	0	1	0	0	No
AGL	chr1:99850361-99924023	p21.2	chr1:97966158-103764997	5798839	-1	0	0	0	1	0	0	No
SLC35A3	chr1:99969351-100035634	p21.2	chr1:97966158-103764997	5798839	-1	0	0	0	1	0	0	No
RNU6-750P	chr1:99978939-99979045	p21.2	chr1:97966158-103764997	5798839	-1	0	0	0	1	0	0	No
RNU6-1318P	chr1:100000637-100000739	p21.2	chr1:97966158-103764997	5798839	-1	0	0	0	1	0	0	No
MFSD14A	chr1:100038095-100083377	p21.2	chr1:97966158-103764997	5798839	-1	0	0	0	1	0	0	No
SASS6	chr1:100083563-100132955	p21.2	chr1:97966158-103764997	5798839	-1	0	0	0	1	0	0	No
TRMT13	chr1:100133150-100150496	p21.2	chr1:97966158-103764997	5798839	-1	0	0	0	1	0	0	No
LRRC39	chr1:100148448-100178273	p21.2	chr1:97966158-103764997	5798839	-1	0	0	0	1	0	0	No
DBT	chr1:100186919-100249834	p21.2	chr1:97966158-103764997	5798839	-1	0	0	0	1	0	0	No
RPL23AP90	chr1:100196816-100197051	p21.2	chr1:97966158-103764997	5798839	-1	0	0	0	1	0	0	No
BRI3P1	chr1:100213293-100213670	p21.2	chr1:97966158-103764997	5798839	-1	0	0	0	1	0	0	No
RTCA-AS1	chr1:100251528-100266182	p21.2	chr1:97966158-103764997	5798839	-1	0	0	0	1	0	0	No
RTCA	chr1:100266216-100292769	p21.2	chr1:97966158-103764997	5798839	-1	0	0	0	1	0	0	No
MIR553	chr1:100281241-100281308	p21.2	chr1:97966158-103764997	5798839	-1	0	0	0	1	0	0	No
CDC14A	chr1:100345001-100520277	p21.2	chr1:97966158-103764997	5798839	-1	0	0	0	1	0	0	No
BCAS2P2	chr1:100393033-100394026	p21.2	chr1:97966158-103764997	5798839	-1	0	0	0	1	0	0	No
GPR88	chr1:100538139-100542021	p21.2	chr1:97966158-103764997	5798839	-1	0	0	0	1	0	0	No
RPL7AP17	chr1:100586649-100587431	p21.2	chr1:97966158-103764997	5798839	-1	0	0	0	1	0	0	No
LINC01349	chr1:100627049-100640613	p21.2	chr1:97966158-103764997	5798839	-1	0	0	0	1	0	0	No
RPL36AP12	chr1:100651947-100652267	p21.2	chr1:97966158-103764997	5798839	-1	0	0	0	1	0	0	No
VCAM1	chr1:100719742-100739045	p21.2	chr1:97966158-103764997	5798839	-1	0	0	0	1	0	0	No
EXTL2	chr1:100872372-100895179	p21.2	chr1:97966158-103764997	5798839	-1	0	0	0	1	0	0	No
SLC30A7	chr1:100896076-100981757	p21.2	chr1:97966158-103764997	5798839	-1	0	0	0	1	0	0	No
HNRNPA1P68	chr1:100941017-100941995	p21.2	chr1:97966158-103764997	5798839	-1	0	0	0	1	0	0	No
DPH5	chr1:100989623-101026088	p21.2	chr1:97966158-103764997	5798839	-1	0	0	0	1	0	0	No
DPH5-DT	chr1:101025844-101090513	p21.2	chr1:97966158-103764997	5798839	-1	0	0	0	1	0	0	No
S1PR1-DT	chr1:101234555-101236624	p21.2	chr1:97966158-103764997	5798839	-1	0	0	0	1	0	0	No
S1PR1	chr1:101236865-101243713	p21.2	chr1:97966158-103764997	5798839	-1	0	0	0	1	0	0	No
PPIAP7	chr1:101270875-101271363	p21.2	chr1:97966158-103764997	5798839	-1	0	0	0	1	0	0	No
LINC01307	chr1:101323337-101390303	p21.2	chr1:97966158-103764997	5798839	-1	0	0	0	1	0	0	No
LINC01709	chr1:101639509-101787572	p21.2	chr1:97966158-103764997	5798839	-1	0	0	0	1	0	0	No
RNU6-965P	chr1:101728642-101728737	p21.2	chr1:97966158-103764997	5798839	-1	0	0	0	1	0	0	No
RPSAP19	chr1:101786340-101787219	p21.2	chr1:97966158-103764997	5798839	-1	0	0	0	1	0	0	No
OLFM3	chr1:101802560-101996926	p21.1	chr1:97966158-103764997	5798839	-1	0	0	0	1	0	0	No
RNU6-352P	chr1:101859851-101859957	p21.1	chr1:97966158-103764997	5798839	-1	0	0	0	1	0	0	No
DNAJA1P5	chr1:101893105-101894047	p21.1	chr1:97966158-103764997	5798839	-1	0	0	0	1	0	0	No
COL11A1	chr1:102876467-103108872	p21.1	chr1:97966158-103764997	5798839	-1	0	0	0	1	0	0	No
SOD2P1	chr1:103100143-103100704	p21.1	chr1:97966158-103764997	5798839	-1	0	0	0	1	0	0	No
RNPC3-DT	chr1:103415980-103525511	p21.1	chr1:97966158-103764997	5798839	-1	0	0	0	1	0	0	No
RN7SKP285	chr1:103523562-103523879	p21.1	chr1:97966158-103764997	5798839	-1	0	0	0	1	0	0	No
RNPC3	chr1:103525691-103555239	p21.1	chr1:97966158-103764997	5798839	-1	0	0	0	1	0	0	No
AMY2B	chr1:103553815-103579534	p21.1	chr1:97966158-103764997	5798839	-1	0	0	0	1	0	0	No
ACTG1P4	chr1:103569553-103570674	p21.1	chr1:97966158-103764997	5798839	-1	0	0	0	1	0	0	No
AMY2A	chr1:103617427-103625780	p21.1	chr1:97966158-103764997	5798839	-1	0	0	0	1	0	0	No
AMY1A	chr1:103655760-103664554	p21.1	chr1:97966158-103764997	5798839	-1	0	0	0	1	0	0	No
AMY1B	chr1:103687415-103696454	p21.1	chr1:97966158-103764997	5798839	-1	0	0	0	1	0	0	No
AMYP1	chr1:103713723-103719871	p21.1	chr1:97966158-103764997	5798839	-1	0	0	0	1	0	0	No
AMY1C	chr1:103745323-103758726	p21.1	chr1:97966158-103764997	5798839	-1	0	0	0	1	0	0	No
FTLP17	chr1:104153306-104153830	p21.1	chr1:103901691-114464272	10562581	-1	-1	0	0	1	0	0	No
CDK4P1	chr1:105433994-105434821	p21.1	chr1:103901691-114464272	10562581	-1	-1	0	0	1	0	0	No
LINC01676	chr1:105587575-105618991	p21.1	chr1:103901691-114464272	10562581	-1	-1	0	0	1	0	0	No
SEPTIN2P1	chr1:105698039-105698218	p21.1	chr1:103901691-114464272	10562581	-1	-1	0	0	1	0	0	No
LINC01677	chr1:105927620-106028277	p21.1	chr1:103901691-114464272	10562581	-1	-1	0	0	1	0	0	No
MTATP6P14	chr1:106802755-106803427	p13.3	chr1:103901691-114464272	10562581	-1	-1	0	0	1	0	0	No
MTCO1P14	chr1:106804474-106806032	p13.3	chr1:103901691-114464272	10562581	-1	-1	0	0	1	0	0	No
LINC01661	chr1:106818224-106865316	p13.3	chr1:103901691-114464272	10562581	-1	-1	0	0	1	0	0	No
PRMT6	chr1:107056674-107067636	p13.3	chr1:103901691-114464272	10562581	-1	-1	0	0	1	0	0	No
NTNG1	chr1:107140007-107484923	p13.3	chr1:103901691-114464272	10562581	-1	-1	0	0	1	0	0	No
NDUFA4P1	chr1:107505203-107505448	p13.3	chr1:103901691-114464272	10562581	-1	-1	0	0	1	0	0	No
VAV3	chr1:107571161-107965180	p13.3	chr1:103901691-114464272	10562581	-1	-1	0	0	1	0	0	No
MIR7852	chr1:107897223-107897304	p13.3	chr1:103901691-114464272	10562581	-1	-1	0	0	1	0	0	No
VAV3-AS1	chr1:107964443-107994607	p13.3	chr1:103901691-114464272	10562581	-1	-1	0	0	1	0	0	No
LINC02785	chr1:108040263-108076020	p13.3	chr1:103901691-114464272	10562581	-1	-1	0	0	1	0	0	No
SLC25A24	chr1:108134043-108200849	p13.3	chr1:103901691-114464272	10562581	-1	-1	0	0	1	0	0	No
NBPF4	chr1:108222464-108244081	p13.3	chr1:103901691-114464272	10562581	-1	-1	0	0	1	0	0	No
SLC25A24P1	chr1:108273139-108337387	p13.3	chr1:103901691-114464272	10562581	-1	-1	0	0	1	0	0	No
NBPF5P	chr1:108376119-108385897	p13.3	chr1:103901691-114464272	10562581	-1	-1	0	0	1	0	0	No
SLC25A24P2	chr1:108383736-108421295	p13.3	chr1:103901691-114464272	10562581	-1	-1	0	0	1	0	0	No
NBPF6	chr1:108450282-108471920	p13.3	chr1:103901691-114464272	10562581	-1	-1	0	0	1	0	0	No
ST13P21	chr1:108502358-108503455	p13.3	chr1:103901691-114464272	10562581	-1	-1	0	0	1	0	0	No
FAM102B	chr1:108560089-108644900	p13.3	chr1:103901691-114464272	10562581	-1	-1	0	0	1	0	0	No
HENMT1	chr1:108648290-108661526	p13.3	chr1:103901691-114464272	10562581	-1	-1	0	0	1	0	0	No
PRPF38B	chr1:108692310-108702928	p13.3	chr1:103901691-114464272	10562581	-1	-1	0	0	1	0	0	No
FNDC7	chr1:108712908-108742749	p13.3	chr1:103901691-114464272	10562581	-1	-1	0	0	1	0	0	No
STXBP3	chr1:108746674-108809523	p13.3	chr1:103901691-114464272	10562581	-1	-1	0	0	1	0	0	No
AKNAD1	chr1:108815898-108963484	p13.3	chr1:103901691-114464272	10562581	-1	-1	0	0	1	0	0	No
SPATA42	chr1:108857217-108858524	p13.3	chr1:103901691-114464272	10562581	-1	-1	0	0	1	0	0	No
GPSM2	chr1:108875350-108934545	p13.3	chr1:103901691-114464272	10562581	-1	-1	0	0	1	0	0	No
CLCC1	chr1:108881885-108963527	p13.3	chr1:103901691-114464272	10562581	-1	-1	0	0	1	0	0	No
WDR47	chr1:108970214-109042113	p13.3	chr1:103901691-114464272	10562581	-1	-1	0	0	1	0	0	No
RANP5	chr1:109046828-109047482	p13.3	chr1:103901691-114464272	10562581	-1	-1	0	0	1	0	0	No
TAF13	chr1:109062496-109076012	p13.3	chr1:103901691-114464272	10562581	-1	-1	0	0	1	0	0	No
TMEM167B-DT	chr1:109087971-109090858	p13.3	chr1:103901691-114464272	10562581	-1	-1	0	0	1	0	0	No
TMEM167B	chr1:109090764-109096934	p13.3	chr1:103901691-114464272	10562581	-1	-1	0	0	1	0	0	No
SCARNA2	chr1:109100193-109100612	p13.3	chr1:103901691-114464272	10562581	-1	-1	0	0	1	0	0	No
CFAP276	chr1:109105951-109113857	p13.3	chr1:103901691-114464272	10562581	-1	-1	0	0	1	0	0	No
ELAPOR1	chr1:109113679-109206781	p13.3	chr1:103901691-114464272	10562581	-1	-1	0	0	1	0	0	No
SARS1	chr1:109213918-109238182	p13.3	chr1:103901691-114464272	10562581	-1	-1	0	0	1	0	0	No
CELSR2	chr1:109249539-109275751	p13.3	chr1:103901691-114464272	10562581	-1	-1	0	0	1	0	0	No
PSRC1	chr1:109279556-109283186	p13.3	chr1:103901691-114464272	10562581	-1	-1	0	0	1	0	0	No
MYBPHL	chr1:109292365-109307011	p13.3	chr1:103901691-114464272	10562581	-1	-1	0	0	1	0	0	No
SORT1	chr1:109309568-109397918	p13.3	chr1:103901691-114464272	10562581	-1	-1	0	0	1	0	0	No
PSMA5	chr1:109399042-109426448	p13.3	chr1:103901691-114464272	10562581	-1	-1	0	0	1	0	0	No
SYPL2	chr1:109466546-109482134	p13.3	chr1:103901691-114464272	10562581	-1	-1	0	0	1	0	0	No
ATXN7L2	chr1:109483479-109492804	p13.3	chr1:103901691-114464272	10562581	-1	-1	0	0	1	0	0	No
CYB561D1	chr1:109494052-109502932	p13.3	chr1:103901691-114464272	10562581	-1	-1	0	0	1	0	0	No
AMIGO1	chr1:109504178-109509738	p13.3	chr1:103901691-114464272	10562581	-1	-1	0	0	1	0	0	No
GPR61	chr1:109539872-109548406	p13.3	chr1:103901691-114464272	10562581	-1	-1	0	0	1	0	0	No
GNAI3	chr1:109548615-109600195	p13.3	chr1:103901691-114464272	10562581	-1	-1	0	0	1	0	0	No
RNU6V	chr1:109591534-109591640	p13.3	chr1:103901691-114464272	10562581	-1	-1	0	0	1	0	0	No
MIR197	chr1:109598893-109598967	p13.3	chr1:103901691-114464272	10562581	-1	-1	0	0	1	0	0	No
GNAT2	chr1:109603091-109619929	p13.3	chr1:103901691-114464272	10562581	-1	-1	0	0	1	0	0	No
AMPD2	chr1:109616104-109632051	p13.3	chr1:103901691-114464272	10562581	-1	-1	0	0	1	0	0	No
RPL7P8	chr1:109651370-109652099	p13.3	chr1:103901691-114464272	10562581	-1	-1	0	0	1	0	0	No
GSTM4	chr1:109656099-109665496	p13.3	chr1:103901691-114464272	10562581	-1	-1	0	0	1	0	0	No
GSTM2	chr1:109668022-109709551	p13.3	chr1:103901691-114464272	10562581	-1	-1	0	0	1	0	0	No
GSTM1	chr1:109687814-109709039	p13.3	chr1:103901691-114464272	10562581	-1	-1	0	0	1	0	0	No
GSTM5	chr1:109711780-109775428	p13.3	chr1:103901691-114464272	10562581	-1	-1	0	0	1	0	0	No
GSTM3	chr1:109733932-109741038	p13.3	chr1:103901691-114464272	10562581	-1	-1	0	0	1	0	0	No
EPS8L3	chr1:109750080-109764027	p13.3	chr1:103901691-114464272	10562581	-1	-1	0	0	1	0	0	No
NDUFA5P10	chr1:109810642-109810998	p13.3	chr1:103901691-114464272	10562581	-1	-1	0	0	1	0	0	No
LINC01768	chr1:109828355-109871436	p13.3	chr1:103901691-114464272	10562581	-1	-1	0	0	1	0	0	No
CSF1	chr1:109910242-109930992	p13.3	chr1:103901691-114464272	10562581	-1	-1	0	0	1	0	0	No
AHCYL1	chr1:109984765-110023742	p13.3	chr1:103901691-114464272	10562581	-1	-1	0	0	1	0	0	No
STRIP1	chr1:110031577-110074641	p13.3	chr1:103901691-114464272	10562581	-1	-1	0	0	1	0	0	No
ALX3	chr1:110059870-110070672	p13.3	chr1:103901691-114464272	10562581	-1	-1	0	0	1	0	0	No
LINC01397	chr1:110082651-110109719	p13.3	chr1:103901691-114464272	10562581	-1	-1	0	0	1	0	0	No
UBL4B	chr1:110112443-110113947	p13.3	chr1:103901691-114464272	10562581	-1	-1	0	0	1	0	0	No
SLC6A17	chr1:110150494-110202202	p13.3	chr1:103901691-114464272	10562581	-1	-1	0	0	1	0	0	No
SLC6A17-AS1	chr1:110165948-110172489	p13.3	chr1:103901691-114464272	10562581	-1	-1	0	0	1	0	0	No
KCNC4-DT	chr1:110208834-110209987	p13.3	chr1:103901691-114464272	10562581	-1	-1	0	0	1	0	0	No
KCNC4	chr1:110210314-110283100	p13.3	chr1:103901691-114464272	10562581	-1	-1	0	0	1	0	0	No
RBM15-AS1	chr1:110286375-110339171	p13.3	chr1:103901691-114464272	10562581	-1	-1	0	0	1	0	0	No
RBM15	chr1:110338506-110346681	p13.3	chr1:103901691-114464272	10562581	-1	-1	0	0	1	0	0	Yes
LAMTOR5-AS1	chr1:110347116-110443817	p13.3	chr1:103901691-114464272	10562581	-1	-1	0	0	1	0	0	No
SLC16A4	chr1:110362851-110391082	p13.3	chr1:103901691-114464272	10562581	-1	-1	0	0	1	0	0	No
SLC16A4-AS1	chr1:110370154-110373003	p13.3	chr1:103901691-114464272	10562581	-1	-1	0	0	1	0	0	No
LAMTOR5	chr1:110401249-110407942	p13.3	chr1:103901691-114464272	10562581	-1	-1	0	0	1	0	0	No
PROK1	chr1:110451149-110457358	p13.3	chr1:103901691-114464272	10562581	-1	-1	0	0	1	0	0	No
CYMP	chr1:110480752-110491277	p13.3	chr1:103901691-114464272	10562581	-1	-1	0	0	1	0	0	No
CYMP-AS1	chr1:110487680-110490258	p13.3	chr1:103901691-114464272	10562581	-1	-1	0	0	1	0	0	No
KCNA10	chr1:110517217-110519175	p13.3	chr1:103901691-114464272	10562581	-1	-1	0	0	1	0	0	No
KCNA2	chr1:110519837-110631474	p13.3	chr1:103901691-114464272	10562581	-1	-1	0	0	1	0	0	No
KCNA3	chr1:110653560-110674940	p13.3	chr1:103901691-114464272	10562581	-1	-1	0	0	1	0	0	No
NRBF2P3	chr1:110848077-110848941	p13.3	chr1:103901691-114464272	10562581	-1	-1	0	0	1	0	0	No
OR11I1P	chr1:110853939-110854892	p13.3	chr1:103901691-114464272	10562581	-1	-1	0	0	1	0	0	No
CD53	chr1:110871188-110899922	p13.3	chr1:103901691-114464272	10562581	-1	-1	0	0	1	0	0	No
LRIF1	chr1:110947190-110963965	p13.3	chr1:103901691-114464272	10562581	-1	-1	0	0	1	0	0	No
CCNT2P1	chr1:111007700-111015530	p13.3	chr1:103901691-114464272	10562581	-1	-1	0	0	1	0	0	No
RNA5SP54	chr1:111041834-111041925	p13.3	chr1:103901691-114464272	10562581	-1	-1	0	0	1	0	0	No
DRAM2	chr1:111117163-111140203	p13.3	chr1:103901691-114464272	10562581	-1	-1	0	0	1	0	0	No
CEPT1	chr1:111139479-111185104	p13.3	chr1:103901691-114464272	10562581	-1	-1	0	0	1	0	0	No
DENND2D	chr1:111185969-111204535	p13.2	chr1:103901691-114464272	10562581	-1	-1	0	0	1	0	0	No
CHI3L2	chr1:111200771-111243440	p13.2	chr1:103901691-114464272	10562581	-1	-1	0	0	1	0	0	No
CHIAP1	chr1:111250254-111256715	p13.2	chr1:103901691-114464272	10562581	-1	-1	0	0	1	0	0	No
CHIAP2	chr1:111280060-111286043	p13.2	chr1:103901691-114464272	10562581	-1	-1	0	0	1	0	0	No
CHIA	chr1:111290851-111320566	p13.2	chr1:103901691-114464272	10562581	-1	-1	0	0	1	0	0	No
PIFO	chr1:111346600-111353013	p13.2	chr1:103901691-114464272	10562581	-1	-1	0	0	1	0	0	No
CHIAP3	chr1:111353275-111367409	p13.2	chr1:103901691-114464272	10562581	-1	-1	0	0	1	0	0	No
HIGD1AP12	chr1:111380291-111380571	p13.2	chr1:103901691-114464272	10562581	-1	-1	0	0	1	0	0	No
PGBP	chr1:111382860-111391819	p13.2	chr1:103901691-114464272	10562581	-1	-1	0	0	1	0	0	No
PGBP	chr1:111384519-111389851	p13.2	chr1:103901691-114464272	10562581	-1	-1	0	0	1	0	0	No
OVGP1	chr1:111414319-111427735	p13.2	chr1:103901691-114464272	10562581	-1	-1	0	0	1	0	0	No
UBE2FP3	chr1:111437514-111438037	p13.2	chr1:103901691-114464272	10562581	-1	-1	0	0	1	0	0	No
WDR77	chr1:111439890-111449256	p13.2	chr1:103901691-114464272	10562581	-1	-1	0	0	1	0	0	No
ATP5PB	chr1:111448864-111462773	p13.2	chr1:103901691-114464272	10562581	-1	-1	0	0	1	0	0	No
C1orf162	chr1:111473792-111478512	p13.2	chr1:103901691-114464272	10562581	-1	-1	0	0	1	0	0	No
TMIGD3	chr1:111483348-111563962	p13.2	chr1:103901691-114464272	10562581	-1	-1	0	0	1	0	0	No
RNU6-792P	chr1:111490317-111490423	p13.2	chr1:103901691-114464272	10562581	-1	-1	0	0	1	0	0	No
ADORA3	chr1:111499429-111503633	p13.2	chr1:103901691-114464272	10562581	-1	-1	0	0	1	0	0	No
RAP1A	chr1:111542218-111716691	p13.2	chr1:103901691-114464272	10562581	-1	-1	0	0	1	0	0	No
LINC01160	chr1:111599655-111608723	p13.2	chr1:103901691-114464272	10562581	-1	-1	0	0	1	0	0	No
KRT18P57	chr1:111648291-111649544	p13.2	chr1:103901691-114464272	10562581	-1	-1	0	0	1	0	0	No
RNU6-151P	chr1:111650431-111650537	p13.2	chr1:103901691-114464272	10562581	-1	-1	0	0	1	0	0	No
INKA2	chr1:111680630-111755824	p13.2	chr1:103901691-114464272	10562581	-1	-1	0	0	1	0	0	No
INKA2-AS1	chr1:111739579-111747798	p13.2	chr1:103901691-114464272	10562581	-1	-1	0	0	1	0	0	No
DDX20	chr1:111754832-111775602	p13.2	chr1:103901691-114464272	10562581	-1	-1	0	0	1	0	0	No
KCND3	chr1:111770662-111989668	p13.2	chr1:103901691-114464272	10562581	-1	-1	0	0	1	0	0	No
KCND3-IT1	chr1:111853762-111856905	p13.2	chr1:103901691-114464272	10562581	-1	-1	0	0	1	0	0	No
KCND3-AS1	chr1:111909336-111910931	p13.2	chr1:103901691-114464272	10562581	-1	-1	0	0	1	0	0	No
LINC01750	chr1:111989770-111998842	p13.2	chr1:103901691-114464272	10562581	-1	-1	0	0	1	0	0	No
LINC02884	chr1:112176836-112360625	p13.2	chr1:103901691-114464272	10562581	-1	-1	0	0	1	0	0	No
TXNP3	chr1:112363281-112363581	p13.2	chr1:103901691-114464272	10562581	-1	-1	0	0	1	0	0	No
CTTNBP2NL	chr1:112396214-112463456	p13.2	chr1:103901691-114464272	10562581	-1	-1	0	0	1	0	0	No
MIR4256	chr1:112461770-112461833	p13.2	chr1:103901691-114464272	10562581	-1	-1	0	0	1	0	0	No
WNT2B	chr1:112466541-112530165	p13.2	chr1:103901691-114464272	10562581	-1	-1	0	0	1	0	0	No
ST7L	chr1:112523514-112620825	p13.2	chr1:103901691-114464272	10562581	-1	-1	0	0	1	0	0	No
CAPZA1	chr1:112619805-112671616	p13.2	chr1:103901691-114464272	10562581	-1	-1	0	0	1	0	0	No
MRPL53P1	chr1:112625906-112626224	p13.2	chr1:103901691-114464272	10562581	-1	-1	0	0	1	0	0	No
RNU7-70P	chr1:112634719-112634784	p13.2	chr1:103901691-114464272	10562581	-1	-1	0	0	1	0	0	No
MOV10	chr1:112673141-112700756	p13.2	chr1:103901691-114464272	10562581	-1	-1	0	0	1	0	0	No
RHOC	chr1:112701127-112707434	p13.2	chr1:103901691-114464272	10562581	-1	-1	0	0	1	0	0	No
PPM1J	chr1:112709994-112715332	p13.2	chr1:103901691-114464272	10562581	-1	-1	0	0	1	0	0	No
PPM1J-DT	chr1:112715672-112717796	p13.2	chr1:103901691-114464272	10562581	-1	-1	0	0	1	0	0	No
TAFA3	chr1:112718905-112727235	p13.2	chr1:103901691-114464272	10562581	-1	-1	0	0	1	0	0	No
NUTF2P4	chr1:112748095-112748475	p13.2	chr1:103901691-114464272	10562581	-1	-1	0	0	1	0	0	No
LINC01356	chr1:112820170-112850643	p13.2	chr1:103901691-114464272	10562581	-1	-1	0	0	1	0	0	No
LINC01357	chr1:112849821-112877878	p13.2	chr1:103901691-114464272	10562581	-1	-1	0	0	1	0	0	No
SLC16A1	chr1:112911847-112957593	p13.2	chr1:103901691-114464272	10562581	-1	-1	0	0	1	0	0	No
AKR7A2P1	chr1:112923423-112924337	p13.2	chr1:103901691-114464272	10562581	-1	-1	0	0	1	0	0	No
SLC16A1-AS1	chr1:112956415-113047055	p13.2	chr1:103901691-114464272	10562581	-1	-1	0	0	1	0	0	No
LRIG2-DT	chr1:113011687-113073113	p13.2	chr1:103901691-114464272	10562581	-1	-1	0	0	1	0	0	No
LRIG2	chr1:113073198-113132260	p13.2	chr1:103901691-114464272	10562581	-1	-1	0	0	1	0	0	No
RLIMP2	chr1:113125321-113126883	p13.2	chr1:103901691-114464272	10562581	-1	-1	0	0	1	0	0	No
MAGI3	chr1:113390515-113685923	p13.2	chr1:103901691-114464272	10562581	-1	-1	0	0	1	0	0	No
MTND5P20	chr1:113576757-113576899	p13.2	chr1:103901691-114464272	10562581	-1	-1	0	0	1	0	0	No
PHTF1	chr1:113696831-113759489	p13.2	chr1:103901691-114464272	10562581	-1	-1	0	0	1	0	0	No
RSBN1	chr1:113761832-113812476	p13.2	chr1:103901691-114464272	10562581	-1	-1	0	0	1	0	0	No
PTPN22	chr1:113813811-113871753	p13.2	chr1:103901691-114464272	10562581	-1	-1	0	0	1	0	0	No
AP4B1-AS1	chr1:113856635-113901237	p13.2	chr1:103901691-114464272	10562581	-1	-1	0	0	1	0	0	No
BCL2L15	chr1:113876816-113887581	p13.2	chr1:103901691-114464272	10562581	-1	-1	0	0	1	0	0	No
AP4B1	chr1:113894194-113905201	p13.2	chr1:103901691-114464272	10562581	-1	-1	0	0	1	0	0	No
DCLRE1B	chr1:113904619-113914086	p13.2	chr1:103901691-114464272	10562581	-1	-1	0	0	1	0	0	No
HIPK1-AS1	chr1:113924000-113929495	p13.2	chr1:103901691-114464272	10562581	-1	-1	0	0	1	0	0	No
HIPK1	chr1:113929324-113977869	p13.2	chr1:103901691-114464272	10562581	-1	-1	0	0	1	0	0	No
OLFML3	chr1:113979391-114035572	p13.2	chr1:103901691-114464272	10562581	-1	-1	0	0	1	0	0	No
SYT6	chr1:114089291-114153880	p13.2	chr1:103901691-114464272	10562581	-1	-1	0	0	1	0	0	No
MRPL57P1	chr1:114279011-114279275	p13.2	chr1:103901691-114464272	10562581	-1	-1	0	0	1	0	0	No
TRIM33	chr1:114392790-114511203	p13.2	chr1:103901691-114464272	10562581	-1	-1	0	0	1	0	0	Yes
TRIM33	chr1:114392790-114511203	p13.2	chr1:114507060-121539283	7032223	-1	-1	0	0	1	0	1	Yes
PKMP1	chr1:114535995-114537840	p13.2	chr1:114507060-121539283	7032223	-1	-1	0	0	1	0	1	No
BCAS2	chr1:114567557-114581629	p13.2	chr1:114507060-121539283	7032223	-1	-1	0	0	1	0	1	No
DENND2C	chr1:114582848-114670422	p13.2	chr1:114507060-121539283	7032223	-1	-1	0	0	1	0	1	No
AMPD1	chr1:114673090-114695618	p13.2	chr1:114507060-121539283	7032223	-1	-1	0	0	1	0	1	No
RN7SL432P	chr1:114697627-114697924	p13.2	chr1:114507060-121539283	7032223	-1	-1	0	0	1	0	1	No
NRAS	chr1:114704469-114716771	p13.2	chr1:114507060-121539283	7032223	-1	-1	0	0	1	0	1	Yes
CSDE1	chr1:114716913-114758676	p13.2	chr1:114507060-121539283	7032223	-1	-1	0	0	1	0	1	No
RNY1P13	chr1:114727720-114727824	p13.2	chr1:114507060-121539283	7032223	-1	-1	0	0	1	0	1	No
SIKE1	chr1:114769479-114780685	p13.2	chr1:114507060-121539283	7032223	-1	-1	0	0	1	0	1	No
NR1H5P	chr1:114837227-114851453	p13.2	chr1:114507060-121539283	7032223	-1	-1	0	0	1	0	1	No
SYCP1	chr1:114854863-114995370	p13.2	chr1:114507060-121539283	7032223	-1	-1	0	0	1	0	1	No
TSHB	chr1:115029826-115034302	p13.2	chr1:114507060-121539283	7032223	-1	-1	0	0	1	0	1	No
TSPAN2	chr1:115048011-115089503	p13.2	chr1:114507060-121539283	7032223	-1	-1	0	0	1	0	1	No
LINC01765	chr1:115099580-115102686	p13.2	chr1:114507060-121539283	7032223	-1	-1	0	0	1	0	1	No
NGF-AS1	chr1:115283034-115368072	p13.2	chr1:114507060-121539283	7032223	-1	-1	0	0	1	0	1	No
NGF	chr1:115285904-115338770	p13.2	chr1:114507060-121539283	7032223	-1	-1	0	0	1	0	1	No
ELOCP20	chr1:115556826-115557475	p13.1	chr1:114507060-121539283	7032223	-1	-1	0	0	1	0	1	No
CNOT7P2	chr1:115564601-115565432	p13.1	chr1:114507060-121539283	7032223	-1	-1	0	0	1	0	1	No
RN7SL420P	chr1:115606471-115606768	p13.1	chr1:114507060-121539283	7032223	-1	-1	0	0	1	0	1	No
VANGL1	chr1:115641970-115698224	p13.1	chr1:114507060-121539283	7032223	-1	-1	0	0	1	0	1	No
CASQ2	chr1:115700021-115768714	p13.1	chr1:114507060-121539283	7032223	-1	-1	0	0	1	0	1	No
NHLH2	chr1:115836377-115843917	p13.1	chr1:114507060-121539283	7032223	-1	-1	0	0	1	0	1	No
HNRNPA1P43	chr1:115856910-115857819	p13.1	chr1:114507060-121539283	7032223	-1	-1	0	0	1	0	1	No
LINC01649	chr1:115904855-115931616	p13.1	chr1:114507060-121539283	7032223	-1	-1	0	0	1	0	1	No
SLC22A15	chr1:115976513-116070054	p13.1	chr1:114507060-121539283	7032223	-1	-1	0	0	1	0	1	No
MAB21L3	chr1:116111399-116138149	p13.1	chr1:114507060-121539283	7032223	-1	-1	0	0	1	0	1	No
LINC01779	chr1:116164209-116167494	p13.1	chr1:114507060-121539283	7032223	-1	-1	0	0	1	0	1	No
ATP1A1	chr1:116372668-116410261	p13.1	chr1:114507060-121539283	7032223	-1	-1	0	0	1	0	1	Yes
ATP1A1-AS1	chr1:116378437-116421301	p13.1	chr1:114507060-121539283	7032223	-1	-1	0	0	1	0	1	No
RNU6-817P	chr1:116413766-116413869	p13.1	chr1:114507060-121539283	7032223	-1	-1	0	0	1	0	1	No
LINC01762	chr1:116423724-116478842	p13.1	chr1:114507060-121539283	7032223	-1	-1	0	0	1	0	1	No
CD58	chr1:116514534-116571039	p13.1	chr1:114507060-121539283	7032223	-1	-1	0	0	1	0	1	No
NAP1L4P1	chr1:116532936-116534092	p13.1	chr1:114507060-121539283	7032223	-1	-1	0	0	1	0	1	No
MIR548AC	chr1:116560024-116560111	p13.1	chr1:114507060-121539283	7032223	-1	-1	0	0	1	0	1	No
IGSF3	chr1:116574399-116667755	p13.1	chr1:114507060-121539283	7032223	-1	-1	0	0	1	0	1	No
MIR320B1	chr1:116671749-116671827	p13.1	chr1:114507060-121539283	7032223	-1	-1	0	0	1	0	1	No
LINC02868	chr1:116694112-116706603	p13.1	chr1:114507060-121539283	7032223	-1	-1	0	0	1	0	1	No
GAPDHP64	chr1:116713833-116714835	p13.1	chr1:114507060-121539283	7032223	-1	-1	0	0	1	0	1	No
NEFHP1	chr1:116739981-116742609	p13.1	chr1:114507060-121539283	7032223	-1	-1	0	0	1	0	1	No
CD2	chr1:116754430-116769229	p13.1	chr1:114507060-121539283	7032223	-1	-1	0	0	1	0	1	No
FTH1P22	chr1:116775104-116775623	p13.1	chr1:114507060-121539283	7032223	-1	-1	0	0	1	0	1	No
PTGFRN	chr1:116909916-116990353	p13.1	chr1:114507060-121539283	7032223	-1	-1	0	0	1	0	1	No
RNA5SP55	chr1:116962347-116962471	p13.1	chr1:114507060-121539283	7032223	-1	-1	0	0	1	0	1	No
CD101	chr1:117001750-117036552	p13.1	chr1:114507060-121539283	7032223	-1	-1	0	0	1	0	1	No
CD101-AS1	chr1:117025482-117059490	p13.1	chr1:114507060-121539283	7032223	-1	-1	0	0	1	0	1	No
TTF2	chr1:117060326-117107453	p13.1	chr1:114507060-121539283	7032223	-1	-1	0	0	1	0	1	No
MIR942	chr1:117094643-117094728	p13.1	chr1:114507060-121539283	7032223	-1	-1	0	0	1	0	1	No
TRIM45	chr1:117111060-117122587	p13.1	chr1:114507060-121539283	7032223	-1	-1	0	0	1	0	1	No
RPS15AP9	chr1:117138229-117138609	p13.1	chr1:114507060-121539283	7032223	-1	-1	0	0	1	0	1	No
VTCN1	chr1:117143587-117210960	p12	chr1:114507060-121539283	7032223	-1	-1	0	0	1	0	1	No
LINC01525	chr1:117272182-117321336	p12	chr1:114507060-121539283	7032223	-1	-1	0	0	1	0	1	No
MAN1A2	chr1:117367449-117528872	p12	chr1:114507060-121539283	7032223	-1	-1	0	0	1	0	1	No
VPS25P1	chr1:117549415-117549922	p12	chr1:114507060-121539283	7032223	-1	-1	0	0	1	0	1	No
TENT5C-DT	chr1:117596832-117605770	p12	chr1:114507060-121539283	7032223	-1	-1	0	0	1	0	1	No
TENT5C	chr1:117606048-117628389	p12	chr1:114507060-121539283	7032223	-1	-1	0	0	1	0	1	Yes
VDAC2P3	chr1:117640812-117641639	p12	chr1:114507060-121539283	7032223	-1	-1	0	0	1	0	1	No
PNRC2P1	chr1:117778087-117778506	p12	chr1:114507060-121539283	7032223	-1	-1	0	0	1	0	1	No
GDAP2	chr1:117863485-117929621	p12	chr1:114507060-121539283	7032223	-1	-1	0	0	1	0	1	No
WDR3	chr1:117929720-117966543	p12	chr1:114507060-121539283	7032223	-1	-1	0	0	1	0	1	No
SPAG17	chr1:117953590-118185228	p12	chr1:114507060-121539283	7032223	-1	-1	0	0	1	0	1	No
RNA5SP56	chr1:118264372-118264489	p12	chr1:114507060-121539283	7032223	-1	-1	0	0	1	0	1	No
PSMC1P12	chr1:118614333-118615646	p12	chr1:114507060-121539283	7032223	-1	-1	0	0	1	0	1	No
TBX15	chr1:118883046-118989556	p12	chr1:114507060-121539283	7032223	-1	-1	0	0	1	0	1	No
WARS2	chr1:119031216-119140654	p12	chr1:114507060-121539283	7032223	-1	-1	0	0	1	0	1	No
WARS2-IT1	chr1:119047405-119064785	p12	chr1:114507060-121539283	7032223	-1	-1	0	0	1	0	1	No
RBMX2P3	chr1:119084998-119085954	p12	chr1:114507060-121539283	7032223	-1	-1	0	0	1	0	1	No
RPS3AP12	chr1:119126539-119127291	p12	chr1:114507060-121539283	7032223	-1	-1	0	0	1	0	1	No
WARS2-AS1	chr1:119140391-119275973	p12	chr1:114507060-121539283	7032223	-1	-1	0	0	1	0	1	No
RPL6P2	chr1:119219314-119220096	p12	chr1:114507060-121539283	7032223	-1	-1	0	0	1	0	1	No
LINC01780	chr1:119327399-119356182	p12	chr1:114507060-121539283	7032223	-1	-1	0	0	1	0	1	No
RNU1-75P	chr1:119331397-119331525	p12	chr1:114507060-121539283	7032223	-1	-1	0	0	1	0	1	No
HAO2	chr1:119368779-119394130	p12	chr1:114507060-121539283	7032223	-1	-1	0	0	1	0	1	No
HAO2-IT1	chr1:119368946-119370331	p12	chr1:114507060-121539283	7032223	-1	-1	0	0	1	0	1	No
HSD3B2	chr1:119414931-119423035	p12	chr1:114507060-121539283	7032223	-1	-1	0	0	1	0	1	No
GAPDHP74	chr1:119434166-119435080	p12	chr1:114507060-121539283	7032223	-1	-1	0	0	1	0	1	No
HSD3BP2	chr1:119439001-119446086	p12	chr1:114507060-121539283	7032223	-1	-1	0	0	1	0	1	No
GAPDHP23	chr1:119462029-119463021	p12	chr1:114507060-121539283	7032223	-1	-1	0	0	1	0	1	No
HSD3BP1	chr1:119467221-119473803	p12	chr1:114507060-121539283	7032223	-1	-1	0	0	1	0	1	No
GAPDHP58	chr1:119495836-119496841	p12	chr1:114507060-121539283	7032223	-1	-1	0	0	1	0	1	No
HSD3B1	chr1:119507198-119515054	p12	chr1:114507060-121539283	7032223	-1	-1	0	0	1	0	1	No
GAPDHP32	chr1:119533749-119534746	p12	chr1:114507060-121539283	7032223	-1	-1	0	0	1	0	1	No
HSD3BP3	chr1:119538509-119545913	p12	chr1:114507060-121539283	7032223	-1	-1	0	0	1	0	1	No
GAPDHP27	chr1:119558755-119559774	p12	chr1:114507060-121539283	7032223	-1	-1	0	0	1	0	1	No
HSD3BP4	chr1:119564066-119572067	p12	chr1:114507060-121539283	7032223	-1	-1	0	0	1	0	1	No
GAPDHP33	chr1:119596167-119597179	p12	chr1:114507060-121539283	7032223	-1	-1	0	0	1	0	1	No
LINC00622	chr1:119597702-119599271	p12	chr1:114507060-121539283	7032223	-1	-1	0	0	1	0	1	No
HSD3BP5	chr1:119601340-119609250	p12	chr1:114507060-121539283	7032223	-1	-1	0	0	1	0	1	No
ZNF697	chr1:119619377-119648266	p12	chr1:114507060-121539283	7032223	-1	-1	0	0	1	0	1	No
PHGDH	chr1:119648411-119744218	p12	chr1:114507060-121539283	7032223	-1	-1	0	0	1	0	1	No
HMGCS2	chr1:119748002-119768905	p12	chr1:114507060-121539283	7032223	-1	-1	0	0	1	0	1	No
REG4	chr1:119794017-119811580	p12	chr1:114507060-121539283	7032223	-1	-1	0	0	1	0	1	No
NBPF7P	chr1:119834870-119844514	p12	chr1:114507060-121539283	7032223	-1	-1	0	0	1	0	1	No
PFN1P9	chr1:119853316-119853748	p12	chr1:114507060-121539283	7032223	-1	-1	0	0	1	0	1	No
NOTCH2P1	chr1:119886304-119886927	p12	chr1:114507060-121539283	7032223	-1	-1	0	0	1	0	1	No
ADAM30	chr1:119893533-119896515	p12	chr1:114507060-121539283	7032223	-1	-1	0	0	1	0	1	No
NOTCH2	chr1:119911553-120100779	p12	chr1:114507060-121539283	7032223	-1	-1	0	0	1	0	1	Yes
RNU6-465P	chr1:120126974-120127074	p12	chr1:114507060-121539283	7032223	-1	-1	0	0	1	0	1	No
SEC22B	chr1:120150898-120176520	p12	chr1:114507060-121539283	7032223	-1	-1	0	0	1	0	1	No
NBPF8	chr1:120415035-120469676	p11.2	chr1:114507060-121539283	7032223	-1	-1	0	0	1	0	1	No
PFN1P2	chr1:120432204-120434052	p11.2	chr1:114507060-121539283	7032223	-1	-1	0	0	1	0	1	No
PDE4DIPP2	chr1:120489860-120701289	p11.2	chr1:114507060-121539283	7032223	-1	-1	0	0	1	0	1	No
NOTCH2NLR	chr1:120723912-120794851	p11.2	chr1:114507060-121539283	7032223	-1	-1	0	0	1	0	1	No
NBPF26	chr1:120723949-120842110	p11.2	chr1:114507060-121539283	7032223	-1	-1	0	0	1	0	1	No
RNVU1-19	chr1:120850819-120850985	p11.2	chr1:114507060-121539283	7032223	-1	-1	0	0	1	0	1	No
PPIAL4A	chr1:120889771-120890530	p11.2	chr1:114507060-121539283	7032223	-1	-1	0	0	1	0	1	No
LINC00623	chr1:120913184-121009291	p11.2	chr1:114507060-121539283	7032223	-1	-1	0	0	1	0	1	No
RNVU1-4	chr1:120942600-120942763	p11.2	chr1:114507060-121539283	7032223	-1	-1	0	0	1	0	1	No
PDE4DIPP4	chr1:121029592-121042572	p11.2	chr1:114507060-121539283	7032223	-1	-1	0	0	1	0	1	No
FCGR1BP	chr1:121087395-121096152	p11.2	chr1:114507060-121539283	7032223	-1	-1	0	0	1	0	1	No
H2BP1	chr1:121107171-121117294	p11.2	chr1:114507060-121539283	7032223	-1	-1	0	0	1	0	1	No
H2BP1	chr1:121116862-121117242	p11.2	chr1:114507060-121539283	7032223	-1	-1	0	0	1	0	1	No
H3P4	chr1:121118195-121118610	p11.2	chr1:114507060-121539283	7032223	-1	-1	0	0	1	0	1	No
RPL22P6	chr1:121142051-121142438	p11.2	chr1:114507060-121539283	7032223	-1	-1	0	0	1	0	1	No
FAM72B	chr1:121167646-121185539	p11.2	chr1:114507060-121539283	7032223	-1	-1	0	0	1	0	1	No
SRGAP2C	chr1:121184811-121392874	p11.2	chr1:114507060-121539283	7032223	-1	-1	0	0	1	0	1	No
SRGAP2-AS1	chr1:121360156-121398806	p11.2	chr1:114507060-121539283	7032223	-1	-1	0	0	1	0	1	No
LINC02798	chr1:121396754-121463508	p11.2	chr1:114507060-121539283	7032223	-1	-1	0	0	1	0	1	No
MTIF2P1	chr1:121502344-121503891	p11.2	chr1:114507060-121539283	7032223	-1	-1	0	0	1	0	1	No
EMBP1	chr1:121519103-121575702	p11.2	chr1:114507060-121539283	7032223	-1	-1	0	0	1	0	1	No
EMBP1	chr1:121519345-121568791	p11.2	chr1:114507060-121539283	7032223	-1	-1	0	0	1	0	1	No
NBPF17P	chr1:143595216-143635641	q21.1	chr1:143585054-146021594	2436540	1	-1	0	0	0	1	0	No
PFN1P12	chr1:143619994-143620527	q21.1	chr1:143585054-146021594	2436540	1	-1	0	0	0	1	0	No
RNU1-114P	chr1:143652050-143652215	q21.1	chr1:143585054-146021594	2436540	1	-1	0	0	0	1	0	No
RNVU1-17	chr1:143699456-143699619	q21.1	chr1:143585054-146021594	2436540	1	-1	0	0	0	1	0	No
RNVU1-23	chr1:143720510-143720644	q21.1	chr1:143585054-146021594	2436540	1	-1	0	0	0	1	0	No
RNVU1-18	chr1:143729407-143729570	q21.1	chr1:143585054-146021594	2436540	1	-1	0	0	0	1	0	No
FAM91A3P	chr1:143766540-143769083	q21.1	chr1:143585054-146021594	2436540	1	-1	0	0	0	1	0	No
LINC02591	chr1:143790010-143797108	q21.1	chr1:143585054-146021594	2436540	1	-1	0	0	0	1	0	No
RNU1-143P	chr1:143791542-143791687	q21.1	chr1:143585054-146021594	2436540	1	-1	0	0	0	1	0	No
PDE4DIPP3	chr1:143811359-143825837	q21.1	chr1:143585054-146021594	2436540	1	-1	0	0	0	1	0	No
FCGR1CP	chr1:143874793-143883575	q21.1	chr1:143585054-146021594	2436540	1	-1	0	0	0	1	0	No
H3-7	chr1:143894544-143905977	q21.1	chr1:143585054-146021594	2436540	1	-1	0	0	0	1	0	No
H2BP2	chr1:143904223-143904603	q21.1	chr1:143585054-146021594	2436540	1	-1	0	0	0	1	0	No
RPL22P5	chr1:143929994-143930382	q21.1	chr1:143585054-146021594	2436540	1	-1	0	0	0	1	0	No
FAM72C	chr1:143955287-143971986	q21.1	chr1:143585054-146021594	2436540	1	-1	0	0	0	1	0	No
SRGAP2D	chr1:143975087-144068350	q21.1	chr1:143585054-146021594	2436540	1	-1	0	0	0	1	0	No
IGKV1OR1-1	chr1:144085628-144086098	q21.1	chr1:143585054-146021594	2436540	1	-1	0	0	0	1	0	No
LINC02802	chr1:144227029-144250326	q21.1	chr1:143585054-146021594	2436540	1	-1	0	0	0	1	0	No
RNA5SP529	chr1:144265217-144265326	q21.1	chr1:143585054-146021594	2436540	1	-1	0	0	0	1	0	No
DRD5P2	chr1:144274892-144277993	q21.1	chr1:143585054-146021594	2436540	1	-1	0	0	0	1	0	No
KMT2CP2	chr1:144286847-144305180	q21.1	chr1:143585054-146021594	2436540	1	-1	0	0	0	1	0	No
PPIAL4E	chr1:144372875-144373634	q21.1	chr1:143585054-146021594	2436540	1	-1	0	0	0	1	0	No
RNVU1-15	chr1:144412576-144412740	q21.1	chr1:143585054-146021594	2436540	1	-1	0	0	0	1	0	No
NBPF15	chr1:144421390-144461676	q21.1	chr1:143585054-146021594	2436540	1	-1	0	0	0	1	0	No
[truncated: 35,345 more rows]
